# Supplementary material for: Characteristic Male Urine Microbiomes Associate with Asymptomatic Sexually Transmitted Infection
Source: PLoS One. 2010 Nov 24;5(11):e14116. doi: 10.1371/journal.pone.0014116 (PMC2991352; doi:10.1371/journal.pone.0014116)
Supplement: Table S4 — Complete list of urine genera sorted by RDP classifier. (0.03 MB XLS) [file pone.0014116.s004.xls]

## Sheet: summary.genus.txt
Subject_ID	U01	U02	U03	U04	U05	U06	U07	U08	U09	U10	U11	U12	U13	U14	U15	U16	U17	U18	U19
Age	21	32	24	52	23	34	35	22	27	30	26	50	33	21	36	29	32	43	54
Race	Other	Black	Caucasian	Caucasian	Caucasian	Latino	Black	Black	Caucasian	Black	Caucasian	Black	Black	Black	Caucasian	Caucasian	Black	Black	Black
Infections	None	None	M,U	None	CT,M	None	None	None	U	M,U	U	None	NG	U	None	None	M	NG,M,U	M
Total High-quality Sequences	115	291	275	258	253	259	282	333	352	273	175	35	207	276	269	73	317	310	253
Acetivibrio	0	0	1	0	0	0	0	0	0	0	0	0	0	0	0	0	0	0	0
Achromobacter	0	0	0	0	0	0	0	0	0	0	0	0	5	0	0	0	0	0	0
Acinetobacter	1	0	0	0	0	0	0	0	0	0	0	0	0	0	0	0	0	0	0
Actinobaculum	0	0	0	0	0	1	0	0	0	0	0	0	0	0	0	0	0	0	0
Actinomyces	0	0	0	1	0	5	0	0	0	0	0	0	0	0	2	0	0	0	0
Aerococcus	0	0	17	0	34	0	0	3	0	27	3	0	0	13	0	0	117	37	0
Aeromonas	1	0	0	0	1	0	2	0	0	0	0	0	1	0	0	3	0	0	0
Anaerococcus	1	0	3	0	0	9	4	2	105	0	2	0	0	19	0	0	0	1	2
Arcanobacterium	0	0	3	0	0	0	0	0	0	0	0	0	0	0	0	0	0	0	0
Atopobium	0	0	5	0	37	3	0	0	22	0	0	0	0	0	0	0	0	13	7
Bacillus	0	0	0	0	0	0	0	0	0	0	0	0	1	0	0	0	0	0	0
Campylobacter	0	0	0	0	0	0	0	0	0	0	0	0	0	4	0	0	0	4	15
Chelatococcus	0	0	0	0	0	0	0	0	0	0	0	0	0	0	1	0	0	0	0
Chryseobacterium	0	0	0	0	0	1	1	0	0	0	0	0	0	0	1	0	0	0	0
Citrobacter	0	0	0	0	0	0	0	0	0	0	0	0	2	0	0	0	0	0	0
Clostridium	0	0	0	0	0	0	0	2	0	0	0	0	0	0	0	0	0	0	0
Comamonas	0	0	0	0	0	0	0	0	0	0	0	0	0	0	0	1	0	0	0
Corynebacterium	4	59	2	174	9	6	168	0	7	1	29	18	4	1	20	13	6	1	0
Delftia	3	0	1	9	4	6	0	11	2	1	0	2	10	0	5	7	1	0	0
Dialister	0	0	10	0	4	2	0	0	0	4	1	0	0	2	0	0	0	3	11
Dorea	0	0	0	0	0	0	0	0	0	0	0	0	0	0	0	0	1	0	0
Enterococcus	0	2	0	0	0	1	0	0	0	0	0	0	4	1	0	0	0	0	0
Eremococcus	0	0	0	0	0	0	6	0	0	0	0	0	0	0	0	0	0	0	0
Escherichia/Shigella	3	2	2	2	1	0	0	6	3	0	0	0	31	0	14	2	2	0	0
Facklamia	0	0	0	0	0	15	4	0	0	0	0	0	0	0	0	0	0	0	0
Fastidiosipila	0	0	0	0	0	0	0	0	0	0	0	0	0	0	0	0	0	0	4
Finegoldia	0	0	0	0	0	0	0	0	0	0	1	0	0	0	13	0	0	0	0
Flavobacterium	0	0	0	0	0	1	1	0	0	0	0	1	0	0	1	1	0	0	0
Fusobacterium	0	0	4	0	0	1	0	0	3	0	0	0	0	0	0	0	0	0	0
Gardnerella	0	0	0	0	8	0	0	12	6	3	2	0	0	0	0	0	10	1	0
Gemella	0	0	20	0	65	0	0	0	19	42	0	0	0	8	0	0	0	72	25
Gp4	0	0	0	1	0	0	0	0	0	0	0	0	0	0	0	0	0	0	0
Granulicatella	0	0	2	0	0	0	0	0	0	0	1	0	0	0	0	0	0	0	6
Haemophilus	0	0	0	0	0	59	0	0	0	0	0	0	0	2	0	0	0	0	0
Howardella	0	0	0	0	0	0	0	0	0	0	0	0	0	0	0	0	0	0	6
Hymenobacter	0	0	0	0	0	0	0	0	0	0	0	0	3	0	0	0	0	0	0
Janthinobacterium	0	0	0	0	0	0	0	0	0	0	0	0	5	0	0	0	0	0	0
Lactobacillus	0	192	0	0	0	0	0	252	0	6	32	0	0	0	0	0	170	0	0
Megasphaera	0	0	0	0	0	0	0	0	0	1	0	0	0	0	0	0	0	0	0
Methylibium	0	0	0	0	0	0	0	0	0	0	0	0	3	0	0	0	0	0	0
Methylobacterium	0	0	0	0	0	0	0	2	0	0	0	0	0	0	0	0	0	0	0
Morganella	0	0	0	0	0	0	0	0	0	0	0	0	4	0	0	2	0	0	0
Mycoplasma	0	0	4	0	2	0	0	0	0	9	0	0	0	0	0	0	1	39	2
Neisseria	0	0	0	0	0	1	0	0	0	0	0	0	11	0	0	0	0	0	0
Ochrobactrum	0	3	0	0	0	2	1	0	0	0	0	0	30	0	0	8	0	0	0
Parvimonas	0	0	15	0	0	0	0	2	0	1	0	0	0	0	0	0	0	13	11
Pedobacter	0	0	0	1	0	0	1	0	1	0	0	1	4	0	5	0	0	1	0
Peptoniphilus	0	0	0	0	0	2	0	0	0	0	1	0	0	0	0	0	0	0	0
Peptostreptococcus	0	0	0	0	0	0	0	0	0	0	0	0	0	0	0	0	0	0	2
Porphyromonas	0	0	0	0	0	3	1	0	0	0	0	0	0	0	1	0	0	0	3
Prevotella	0	0	30	0	57	9	0	0	39	43	12	0	0	10	19	0	0	29	53
Propionibacterium	5	2	1	15	2	2	0	13	0	1	0	0	45	0	16	14	1	0	0
Propionimicrobium	0	0	1	1	0	0	0	0	0	0	0	0	0	0	0	0	0	0	0
Pseudochrobactrum	0	0	1	1	0	0	0	0	0	0	0	0	6	0	0	0	0	0	0
Pseudomonas	2	5	0	1	0	0	1	0	0	1	0	1	9	0	3	1	1	1	0
Rothia	0	0	0	0	0	0	0	2	0	0	0	0	0	0	0	0	0	0	0
Serratia	0	9	0	1	0	0	0	0	0	0	0	1	3	0	0	0	0	0	0
Simplicispira	0	0	0	0	0	0	0	0	0	0	0	1	0	0	0	0	0	0	0
Sneathia	0	0	88	0	3	0	0	0	26	73	30	0	0	132	0	0	0	53	46
Sphingomonas	0	0	0	0	0	0	0	0	0	0	0	0	5	0	0	0	0	0	0
Staphylococcus	4	0	0	8	12	4	75	0	1	0	1	2	5	0	0	13	0	1	0
Stenotrophomonas	1	1	0	0	0	1	2	1	0	0	0	1	5	0	2	1	0	0	0
Streptococcus	87	0	10	0	0	103	2	10	41	0	14	0	0	75	146	0	0	18	37
Sutterella	0	0	0	0	0	3	0	0	0	0	0	0	0	0	0	0	0	0	0
TM7_genera_incertae_sedis	0	0	4	0	0	1	0	1	0	0	0	0	0	0	0	0	0	0	0
Tatlockia	0	0	0	0	0	0	0	0	0	0	0	0	0	0	0	1	0	0	0
Turicella	0	1	0	6	0	0	0	0	0	0	1	0	0	0	0	0	0	0	0
Ureaplasma	0	0	1	0	0	0	0	0	14	1	2	0	0	1	0	0	0	5	0
Varibaculum	0	0	0	2	0	0	0	0	0	0	0	0	0	0	0	0	0	0	0
Veillonella	0	0	11	0	0	0	0	0	59	50	36	0	0	3	0	0	0	9	17
Yersinia	0	4	0	0	1	0	0	0	0	3	0	5	6	0	0	2	0	0	0
Zimmermannella	0	0	0	0	1	0	0	0	0	0	0	0	0	0	0	0	0	0	0
Total annotated reads	112	280	236	223	241	241	269	319	348	267	168	33	202	271	249	69	310	301	247
Ratio of annotated reads	0.973913	0.962199	0.858182	0.864341	0.952569	0.930502	0.953901	0.957958	0.988636	0.978022	0.96	0.942857	0.975845	0.981884	0.925651	0.945205	0.977918	0.970968	0.976285
