# Supplementary material for: Characteristic Male Urine Microbiomes Associate with Asymptomatic Sexually Transmitted Infection
Source: PLoS One. 2010 Nov 24;5(11):e14116. doi: 10.1371/journal.pone.0014116 (PMC2991352; doi:10.1371/journal.pone.0014116)
Supplement: Table S6 — Statistical comparisons of correlated urine taxa. (0.03 MB XLS) [file pone.0014116.s006.xls]

## Sheet: TestResult-2.csv
Bacteria	InfectionYCountY	InfectionYCountN	InfectionNCountY	InfectionNCountN	FisherPValue	ChiPValue	WilcoxPValue	FisherQValue	ChiQValue	WilcoxQValue
Acetivibrio	1	9	0	9	1	0.956817	0.399075	1	0.956817	0.419196
Achromobacter	1	9	0	9	1	0.956817	0.399075	1	0.956817	0.419196
Acinetobacter	0	10	1	8	0.473684	0.956817	0.342782	0.947368	0.956817	0.419196
Actinobaculum	0	10	1	8	0.473684	0.956817	0.342782	0.947368	0.956817	0.419196
Actinomyces	0	10	3	6	0.0866873	0.173979	0.0623519	0.480114	0.949539	0.233328
Aerococcus	7	3	1	8	0.0197666	0.0331215	0.0073351	0.158133	0.264972	0.0653206
Aeromonas	2	8	3	6	0.628483	0.8908	0.370614	1	0.956817	0.419196
Anaerococcus	6	4	4	5	0.656282	0.827472	0.517378	1	0.956817	0.528137
Arcanobacterium	1	9	0	9	1	0.956817	0.399075	1	0.956817	0.419196
Atopobium	5	5	1	8	0.140867	0.184633	0.0536326	0.676161	0.949539	0.233328
Bacillus	1	9	0	9	1	0.956817	0.399075	1	0.956817	0.419196
Campylobacter	3	7	0	9	0.210526	0.245815	0.0947256	0.797784	0.956817	0.28358
Chelatococcus	0	10	1	8	0.473684	0.956817	0.342782	0.947368	0.956817	0.419196
Chryseobacterium	0	10	3	6	0.0866873	0.173979	0.0623519	0.480114	0.949539	0.233328
Citrobacter	1	9	0	9	1	0.956817	0.399075	1	0.956817	0.419196
Clostridium	0	10	1	8	0.473684	0.956817	0.342782	0.947368	0.956817	0.419196
Comamonas	0	10	1	8	0.473684	0.956817	0.342782	0.947368	0.956817	0.419196
Corynebacterium	9	1	8	1	1	0.502995	0.0142632	1	0.956817	0.0776359
Delftia	6	4	7	2	0.628483	0.735243	0.0513052	1	0.956817	0.233328
Dialister	7	3	1	8	0.0197666	0.0331215	0.0124384	0.158133	0.264972	0.0744736
Dorea	1	9	0	9	1	0.956817	0.399075	1	0.956817	0.419196
Enterococcus	2	8	2	7	1	0.656408	0.954358	1	0.956817	0.826402
Eremococcus	0	10	1	8	0.473684	0.956817	0.342782	0.947368	0.956817	0.419196
Escherichia/Shigella	5	5	6	3	0.649917	0.787632	0.27009	1	0.956817	0.419196
Facklamia	0	10	2	7	0.210526	0.408021	0.145674	0.797784	0.956817	0.396458
Fastidiosipila	1	9	0	9	1	0.956817	0.399075	1	0.956817	0.419196
Finegoldia	1	9	1	8	1	0.502995	0.938959	1	0.956817	0.826402
Flavobacterium	0	10	5	4	0.0108359	0.0261392	0.00986171	0.111455	0.264972	0.0656066
Fusobacterium	2	8	1	8	1	0.920759	0.562983	1	0.956817	0.5618
Gardnerella	6	4	1	8	0.0572755	0.0837094	0.080947	0.374894	0.547916	0.28358
Gemella	7	3	0	9	0.00309598	0.00731687	0.003451	0.0557276	0.131704	0.0653206
Gp4	0	10	1	8	0.473684	0.956817	0.342782	0.947368	0.956817	0.419196
Granulicatella	3	7	0	9	0.210526	0.245815	0.0947256	0.797784	0.956817	0.28358
Haemophilus	1	9	1	8	1	0.502995	0.938959	1	0.956817	0.826402
Howardella	1	9	0	9	1	0.956817	0.399075	1	0.956817	0.419196
Hymenobacter	1	9	0	9	1	0.956817	0.399075	1	0.956817	0.419196
Janthinobacterium	1	9	0	9	1	0.956817	0.399075	1	0.956817	0.419196
Lactobacillus	3	7	2	7	1	0.8908	1	1	0.956817	0.831582
Megasphaera	1	9	0	9	1	0.956817	0.399075	1	0.956817	0.419196
Methylibium	1	9	0	9	1	0.956817	0.399075	1	0.956817	0.419196
Methylobacterium	0	10	1	8	0.473684	0.956817	0.342782	0.947368	0.956817	0.419196
Morganella	1	9	1	8	1	0.502995	0.938959	1	0.956817	0.826402
Mycoplasma	6	4	0	9	0.0108359	0.0206079	0.00868452	0.111455	0.247295	0.0653206
Neisseria	1	9	1	8	1	0.502995	1	1	0.956817	0.831582
Ochrobactrum	1	9	4	5	0.140867	0.237716	0.170899	0.676161	0.956817	0.419196
Parvimonas	4	6	1	8	0.303406	0.364867	0.15503	0.947368	0.956817	0.403577
Pedobacter	3	7	4	5	0.649917	0.860716	0.395867	1	0.956817	0.419196
Peptoniphilus	1	9	1	8	1	0.502995	0.938959	1	0.956817	0.826402
Peptostreptococcus	1	9	0	9	1	0.956817	0.399075	1	0.956817	0.419196
Porphyromonas	1	9	3	6	0.303406	0.495146	0.330555	0.947368	0.956817	0.419196
Prevotella	8	2	2	7	0.0230141	0.0395547	0.00654696	0.165702	0.284794	0.0653206
Propionibacterium	5	5	7	2	0.349845	0.437131	0.086069	0.947368	0.956817	0.28358
Propionimicrobium	1	9	1	8	1	0.502995	0.938959	1	0.956817	0.826402
Pseudochrobactrum	2	8	1	8	1	0.920759	0.652798	1	0.956817	0.630412
Pseudomonas	4	6	7	2	0.169802	0.23014	0.0562896	0.764111	0.956817	0.233328
Rothia	0	10	1	8	0.473684	0.956817	0.342782	0.947368	0.956817	0.419196
Serratia	1	9	3	6	0.303406	0.495146	0.229388	0.947368	0.956817	0.419196
Simplicispira	0	10	1	8	0.473684	0.956817	0.342782	0.947368	0.956817	0.419196
Sneathia	8	2	0	9	0.000714456	0.00220439	0.00125283	0.03936	0.104251	0.0653206
Sphingomonas	1	9	0	9	1	0.956817	0.399075	1	0.956817	0.419196
Staphylococcus	5	5	6	3	0.649917	0.787632	0.126754	1	0.956817	0.361393
Stenotrophomonas	1	9	8	1	0.00109333	0.00289587	0.00472461	0.03936	0.104251	0.0653206
Streptococcus	6	4	5	4	1	0.787632	0.966166	1	0.956817	0.826402
Sutterella	0	10	1	8	0.473684	0.956817	0.342782	0.947368	0.956817	0.419196
TM7_genera_incertae_sedis	1	9	2	7	0.582043	0.920759	0.607149	1	0.956817	0.595941
Tatlockia	0	10	1	8	0.473684	0.956817	0.342782	0.947368	0.956817	0.419196
Turicella	1	9	2	7	0.582043	0.920759	0.520429	1	0.956817	0.528137
Ureaplasma	6	4	0	9	0.0108359	0.0206079	0.00872775	0.111455	0.247295	0.0653206
Varibaculum	0	10	1	8	0.473684	0.956817	0.342782	0.947368	0.956817	0.419196
Veillonella	7	3	0	9	0.00309598	0.00731687	0.003451	0.0557276	0.131704	0.0653206
Yersinia	3	7	3	6	1	0.735243	0.729062	1	0.956817	0.692886
Zimmermannella	1	9	0	9	1	0.956817	0.399075	1	0.956817	0.419196
