# Supplementary material for: Characteristic Male Urine Microbiomes Associate with Asymptomatic Sexually Transmitted Infection
Source: PLoS One. 2010 Nov 24;5(11):e14116. doi: 10.1371/journal.pone.0014116 (PMC2991352; doi:10.1371/journal.pone.0014116)
Supplement: Table S7 — Spearman's rank correlation coefficients for all urine taxa. (0.61 MB XLS) [file pone.0014116.s007.xls]

## Sheet: CorrelationMatrix-2.csv
Bacteria A	Bacteria B	rho	Pvalue	NumberofPatients	Qvalue
Acetivibrio	Acetivibrio	NA	NA	1	NA
Acetivibrio	Achromobacter	-1	1	2	1
Acetivibrio	Acinetobacter	-1	1	2	1
Acetivibrio	Actinobaculum	-1	1	2	1
Acetivibrio	Actinomyces	-0.774597	0.225403	4	0.416469
Acetivibrio	Aerococcus	-0.0824786	0.846053	8	1
Acetivibrio	Aeromonas	-0.654654	0.158302	6	0.386388
Acetivibrio	Anaerococcus	-0.0580259	0.873495	10	1
Acetivibrio	Arcanobacterium	NA	NA	1	NA
Acetivibrio	Atopobium	-0.392792	0.441113	6	0.627837
Acetivibrio	Bacillus	-1	1	2	1
Acetivibrio	Campylobacter	-0.774597	0.225403	4	0.416469
Acetivibrio	Chelatococcus	-1	1	2	1
Acetivibrio	Chryseobacterium	-0.774597	0.225403	4	0.416469
Acetivibrio	Citrobacter	-1	1	2	1
Acetivibrio	Clostridium	-1	1	2	1
Acetivibrio	Comamonas	-1	1	2	1
Acetivibrio	Corynebacterium	-0.255155	0.322963	17	0.503111
Acetivibrio	Delftia	-0.385758	0.192978	13	0.416469
Acetivibrio	Dialister	0.412393	0.309959	8	0.503111
Acetivibrio	Dorea	-1	1	2	1
Acetivibrio	Enterococcus	-0.707107	0.18169	5	0.408262
Acetivibrio	Eremococcus	-1	1	2	1
Acetivibrio	Escherichia/Shigella	-0.2	0.555445	11	0.753266
Acetivibrio	Facklamia	-0.866025	0.333333	3	0.503111
Acetivibrio	Fastidiosipila	-1	1	2	1
Acetivibrio	Finegoldia	-0.866025	0.333333	3	0.503111
Acetivibrio	Flavobacterium	-0.654654	0.158302	6	0.386388
Acetivibrio	Fusobacterium	0.866025	0.333333	3	0.503111
Acetivibrio	Gardnerella	-0.57735	0.133975	8	0.386388
Acetivibrio	Gemella	-0.204124	0.660642	7	0.866073
Acetivibrio	Gp4	-1	1	2	1
Acetivibrio	Granulicatella	0	1	3	1
Acetivibrio	Haemophilus	-0.866025	0.333333	3	0.503111
Acetivibrio	Howardella	-1	1	2	1
Acetivibrio	Hymenobacter	-1	1	2	1
Acetivibrio	Janthinobacterium	-1	1	2	1
Acetivibrio	Lactobacillus	-0.654654	0.158302	6	0.386388
Acetivibrio	Megasphaera	-1	1	2	1
Acetivibrio	Methylibium	-1	1	2	1
Acetivibrio	Methylobacterium	-1	1	2	1
Acetivibrio	Morganella	-0.866025	0.333333	3	0.503111
Acetivibrio	Mycoplasma	0.132842	0.801909	6	1
Acetivibrio	Neisseria	-0.866025	0.333333	3	0.503111
Acetivibrio	Ochrobactrum	-0.654654	0.158302	6	0.386388
Acetivibrio	Parvimonas	0.707107	0.18169	5	0.408262
Acetivibrio	Pedobacter	-0.57735	0.133975	8	0.386388
Acetivibrio	Peptoniphilus	-0.866025	0.333333	3	0.503111
Acetivibrio	Peptostreptococcus	-1	1	2	1
Acetivibrio	Porphyromonas	-0.707107	0.18169	5	0.408262
Acetivibrio	Prevotella	0.0580259	0.873495	10	1
Acetivibrio	Propionibacterium	-0.393042	0.206256	12	0.416469
Acetivibrio	Propionimicrobium	-1	1	2	1
Acetivibrio	Pseudochrobactrum	-0.866025	0.333333	3	0.503111
Acetivibrio	Pseudomonas	-0.480384	0.113937	12	0.386388
Acetivibrio	Rothia	-1	1	2	1
Acetivibrio	Serratia	-0.707107	0.18169	5	0.408262
Acetivibrio	Simplicispira	-1	1	2	1
Acetivibrio	Sneathia	0.412393	0.309959	8	0.503111
Acetivibrio	Sphingomonas	-1	1	2	1
Acetivibrio	Staphylococcus	-0.480384	0.113937	12	0.386388
Acetivibrio	Stenotrophomonas	-0.522233	0.121503	10	0.386388
Acetivibrio	Streptococcus	-0.3	0.370083	11	0.542817
Acetivibrio	Sutterella	-1	1	2	1
Acetivibrio	TM7_genera_incertae_sedis	0.866025	0.333333	3	0.503111
Acetivibrio	Tatlockia	-1	1	2	1
Acetivibrio	Turicella	-0.774597	0.225403	4	0.416469
Acetivibrio	Ureaplasma	-0.392792	0.441113	6	0.627837
Acetivibrio	Varibaculum	-1	1	2	1
Acetivibrio	Veillonella	-0.204124	0.660642	7	0.866073
Acetivibrio	Yersinia	-0.612372	0.143811	7	0.386388
Acetivibrio	Zimmermannella	-1	1	2	1
Achromobacter	Acetivibrio	-1	1	2	1
Achromobacter	Achromobacter	NA	NA	1	NA
Achromobacter	Acinetobacter	-1	1	2	1
Achromobacter	Actinobaculum	-1	1	2	1
Achromobacter	Actinomyces	-0.774597	0.225403	4	0.416469
Achromobacter	Aerococcus	-0.547723	0.12687	9	0.386388
Achromobacter	Aeromonas	-0.353553	0.559404	5	0.753266
Achromobacter	Anaerococcus	-0.5	0.117307	11	0.386388
Achromobacter	Arcanobacterium	-1	1	2	1
Achromobacter	Atopobium	-0.612372	0.143811	7	0.386388
Achromobacter	Bacillus	NA	NA	1	NA
Achromobacter	Campylobacter	-0.774597	0.225403	4	0.416469
Achromobacter	Chelatococcus	-1	1	2	1
Achromobacter	Chryseobacterium	-0.774597	0.225403	4	0.416469
Achromobacter	Citrobacter	NA	NA	1	NA
Achromobacter	Clostridium	-1	1	2	1
Achromobacter	Comamonas	-1	1	2	1
Achromobacter	Corynebacterium	-0.153093	0.557462	17	0.753266
Achromobacter	Delftia	0.308607	0.304937	13	0.503111
Achromobacter	Dialister	-0.547723	0.12687	9	0.386388
Achromobacter	Dorea	-1	1	2	1
Achromobacter	Enterococcus	0.774597	0.225403	4	0.416469
Achromobacter	Eremococcus	-1	1	2	1
Achromobacter	Escherichia/Shigella	0.5	0.117307	11	0.386388
Achromobacter	Facklamia	-0.866025	0.333333	3	0.503111
Achromobacter	Fastidiosipila	-1	1	2	1
Achromobacter	Finegoldia	-0.866025	0.333333	3	0.503111
Achromobacter	Flavobacterium	-0.654654	0.158302	6	0.386388
Achromobacter	Fusobacterium	-0.774597	0.225403	4	0.416469
Achromobacter	Gardnerella	-0.57735	0.133975	8	0.386388
Achromobacter	Gemella	-0.57735	0.133975	8	0.386388
Achromobacter	Gp4	-1	1	2	1
Achromobacter	Granulicatella	-0.774597	0.225403	4	0.416469
Achromobacter	Haemophilus	-0.866025	0.333333	3	0.503111
Achromobacter	Howardella	-1	1	2	1
Achromobacter	Hymenobacter	NA	NA	1	NA
Achromobacter	Janthinobacterium	NA	NA	1	NA
Achromobacter	Lactobacillus	-0.654654	0.158302	6	0.386388
Achromobacter	Megasphaera	-1	1	2	1
Achromobacter	Methylibium	NA	NA	1	NA
Achromobacter	Methylobacterium	-1	1	2	1
Achromobacter	Morganella	-1	1	2	1
Achromobacter	Mycoplasma	-0.617914	0.1392	7	0.386388
Achromobacter	Neisseria	1	1	2	1
Achromobacter	Ochrobactrum	0.707107	0.18169	5	0.408262
Achromobacter	Parvimonas	-0.654654	0.158302	6	0.386388
Achromobacter	Pedobacter	0.408248	0.363217	7	0.538014
Achromobacter	Peptoniphilus	-0.866025	0.333333	3	0.503111
Achromobacter	Peptostreptococcus	-1	1	2	1
Achromobacter	Porphyromonas	-0.707107	0.18169	5	0.408262
Achromobacter	Prevotella	-0.5	0.117307	11	0.386388
Achromobacter	Propionibacterium	0.480384	0.113937	12	0.386388
Achromobacter	Propionimicrobium	-0.866025	0.333333	3	0.503111
Achromobacter	Pseudochrobactrum	0.866025	0.333333	3	0.503111
Achromobacter	Pseudomonas	0.5	0.117307	11	0.386388
Achromobacter	Rothia	-1	1	2	1
Achromobacter	Serratia	-0.258199	0.741801	4	0.94824
Achromobacter	Simplicispira	-1	1	2	1
Achromobacter	Sneathia	-0.547723	0.12687	9	0.386388
Achromobacter	Sphingomonas	NA	NA	1	NA
Achromobacter	Staphylococcus	-0.1	0.769875	11	0.97145
Achromobacter	Stenotrophomonas	0.410792	0.272071	9	0.483745
Achromobacter	Streptococcus	-0.480384	0.113937	12	0.386388
Achromobacter	Sutterella	-1	1	2	1
Achromobacter	TM7_genera_incertae_sedis	-0.774597	0.225403	4	0.416469
Achromobacter	Tatlockia	-1	1	2	1
Achromobacter	Turicella	-0.774597	0.225403	4	0.416469
Achromobacter	Ureaplasma	-0.612372	0.143811	7	0.386388
Achromobacter	Varibaculum	-1	1	2	1
Achromobacter	Veillonella	-0.57735	0.133975	8	0.386388
Achromobacter	Yersinia	0.392792	0.441113	6	0.627837
Achromobacter	Zimmermannella	-1	1	2	1
Acinetobacter	Acetivibrio	-1	1	2	1
Acinetobacter	Achromobacter	-1	1	2	1
Acinetobacter	Acinetobacter	NA	NA	1	NA
Acinetobacter	Actinobaculum	-1	1	2	1
Acinetobacter	Actinomyces	-0.774597	0.225403	4	0.416469
Acinetobacter	Aerococcus	-0.547723	0.12687	9	0.386388
Acinetobacter	Aeromonas	0.353553	0.559404	5	0.753266
Acinetobacter	Anaerococcus	-0.174078	0.630536	10	0.832759
Acinetobacter	Arcanobacterium	-1	1	2	1
Acinetobacter	Atopobium	-0.612372	0.143811	7	0.386388
Acinetobacter	Bacillus	-1	1	2	1
Acinetobacter	Campylobacter	-0.774597	0.225403	4	0.416469
Acinetobacter	Chelatococcus	-1	1	2	1
Acinetobacter	Chryseobacterium	-0.774597	0.225403	4	0.416469
Acinetobacter	Citrobacter	-1	1	2	1
Acinetobacter	Clostridium	-1	1	2	1
Acinetobacter	Comamonas	-1	1	2	1
Acinetobacter	Corynebacterium	0	1	17	1
Acinetobacter	Delftia	0.0771517	0.802187	13	1
Acinetobacter	Dialister	-0.547723	0.12687	9	0.386388
Acinetobacter	Dorea	-1	1	2	1
Acinetobacter	Enterococcus	-0.707107	0.18169	5	0.408262
Acinetobacter	Eremococcus	-1	1	2	1
Acinetobacter	Escherichia/Shigella	0.2	0.555445	11	0.753266
Acinetobacter	Facklamia	-0.866025	0.333333	3	0.503111
Acinetobacter	Fastidiosipila	-1	1	2	1
Acinetobacter	Finegoldia	-0.866025	0.333333	3	0.503111
Acinetobacter	Flavobacterium	-0.654654	0.158302	6	0.386388
Acinetobacter	Fusobacterium	-0.774597	0.225403	4	0.416469
Acinetobacter	Gardnerella	-0.57735	0.133975	8	0.386388
Acinetobacter	Gemella	-0.57735	0.133975	8	0.386388
Acinetobacter	Gp4	-1	1	2	1
Acinetobacter	Granulicatella	-0.774597	0.225403	4	0.416469
Acinetobacter	Haemophilus	-0.866025	0.333333	3	0.503111
Acinetobacter	Howardella	-1	1	2	1
Acinetobacter	Hymenobacter	-1	1	2	1
Acinetobacter	Janthinobacterium	-1	1	2	1
Acinetobacter	Lactobacillus	-0.654654	0.158302	6	0.386388
Acinetobacter	Megasphaera	-1	1	2	1
Acinetobacter	Methylibium	-1	1	2	1
Acinetobacter	Methylobacterium	-1	1	2	1
Acinetobacter	Morganella	-0.866025	0.333333	3	0.503111
Acinetobacter	Mycoplasma	-0.617914	0.1392	7	0.386388
Acinetobacter	Neisseria	-0.866025	0.333333	3	0.503111
Acinetobacter	Ochrobactrum	-0.654654	0.158302	6	0.386388
Acinetobacter	Parvimonas	-0.654654	0.158302	6	0.386388
Acinetobacter	Pedobacter	-0.57735	0.133975	8	0.386388
Acinetobacter	Peptoniphilus	-0.866025	0.333333	3	0.503111
Acinetobacter	Peptostreptococcus	-1	1	2	1
Acinetobacter	Porphyromonas	-0.707107	0.18169	5	0.408262
Acinetobacter	Prevotella	-0.5	0.117307	11	0.386388
Acinetobacter	Propionibacterium	0.131014	0.684849	12	0.887012
Acinetobacter	Propionimicrobium	-0.866025	0.333333	3	0.503111
Acinetobacter	Pseudochrobactrum	-0.774597	0.225403	4	0.416469
Acinetobacter	Pseudomonas	0.3	0.370083	11	0.542817
Acinetobacter	Rothia	-1	1	2	1
Acinetobacter	Serratia	-0.707107	0.18169	5	0.408262
Acinetobacter	Simplicispira	-1	1	2	1
Acinetobacter	Sneathia	-0.547723	0.12687	9	0.386388
Acinetobacter	Sphingomonas	-1	1	2	1
Acinetobacter	Staphylococcus	0.1	0.769875	11	0.97145
Acinetobacter	Stenotrophomonas	0.136931	0.725369	9	0.935688
Acinetobacter	Streptococcus	0.5	0.117307	11	0.386388
Acinetobacter	Sutterella	-1	1	2	1
Acinetobacter	TM7_genera_incertae_sedis	-0.774597	0.225403	4	0.416469
Acinetobacter	Tatlockia	-1	1	2	1
Acinetobacter	Turicella	-0.774597	0.225403	4	0.416469
Acinetobacter	Ureaplasma	-0.612372	0.143811	7	0.386388
Acinetobacter	Varibaculum	-1	1	2	1
Acinetobacter	Veillonella	-0.57735	0.133975	8	0.386388
Acinetobacter	Yersinia	-0.612372	0.143811	7	0.386388
Acinetobacter	Zimmermannella	-1	1	2	1
Actinobaculum	Acetivibrio	-1	1	2	1
Actinobaculum	Achromobacter	-1	1	2	1
Actinobaculum	Acinetobacter	-1	1	2	1
Actinobaculum	Actinobaculum	NA	NA	1	NA
Actinobaculum	Actinomyces	0.866025	0.333333	3	0.503111
Actinobaculum	Aerococcus	-0.547723	0.12687	9	0.386388
Actinobaculum	Aeromonas	-0.654654	0.158302	6	0.386388
Actinobaculum	Anaerococcus	0.290129	0.41612	10	0.602706
Actinobaculum	Arcanobacterium	-1	1	2	1
Actinobaculum	Atopobium	-0.654654	0.158302	6	0.386388
Actinobaculum	Bacillus	-1	1	2	1
Actinobaculum	Campylobacter	-0.774597	0.225403	4	0.416469
Actinobaculum	Chelatococcus	-1	1	2	1
Actinobaculum	Chryseobacterium	0.866025	0.333333	3	0.503111
Actinobaculum	Citrobacter	-1	1	2	1
Actinobaculum	Clostridium	-1	1	2	1
Actinobaculum	Comamonas	-1	1	2	1
Actinobaculum	Corynebacterium	-0.051031	0.84578	17	1
Actinobaculum	Delftia	0	1	13	1
Actinobaculum	Dialister	-0.247436	0.554646	8	0.753266
Actinobaculum	Dorea	-1	1	2	1
Actinobaculum	Enterococcus	-0.258199	0.741801	4	0.94824
Actinobaculum	Eremococcus	-1	1	2	1
Actinobaculum	Escherichia/Shigella	-0.480384	0.113937	12	0.386388
Actinobaculum	Facklamia	1	1	2	1
Actinobaculum	Fastidiosipila	-1	1	2	1
Actinobaculum	Finegoldia	-0.866025	0.333333	3	0.503111
Actinobaculum	Flavobacterium	0	1	5	1
Actinobaculum	Fusobacterium	-0.866025	0.333333	3	0.503111
Actinobaculum	Gardnerella	-0.57735	0.133975	8	0.386388
Actinobaculum	Gemella	-0.57735	0.133975	8	0.386388
Actinobaculum	Gp4	-1	1	2	1
Actinobaculum	Granulicatella	-0.774597	0.225403	4	0.416469
Actinobaculum	Haemophilus	1	1	2	1
Actinobaculum	Howardella	-1	1	2	1
Actinobaculum	Hymenobacter	-1	1	2	1
Actinobaculum	Janthinobacterium	-1	1	2	1
Actinobaculum	Lactobacillus	-0.654654	0.158302	6	0.386388
Actinobaculum	Megasphaera	-1	1	2	1
Actinobaculum	Methylibium	-1	1	2	1
Actinobaculum	Methylobacterium	-1	1	2	1
Actinobaculum	Morganella	-0.866025	0.333333	3	0.503111
Actinobaculum	Mycoplasma	-0.617914	0.1392	7	0.386388
Actinobaculum	Neisseria	-1	1	2	1
Actinobaculum	Ochrobactrum	-0.353553	0.559404	5	0.753266
Actinobaculum	Parvimonas	-0.654654	0.158302	6	0.386388
Actinobaculum	Pedobacter	-0.57735	0.133975	8	0.386388
Actinobaculum	Peptoniphilus	1	1	2	1
Actinobaculum	Peptostreptococcus	-1	1	2	1
Actinobaculum	Porphyromonas	0.258199	0.741801	4	0.94824
Actinobaculum	Prevotella	-0.522233	0.121503	10	0.386388
Actinobaculum	Propionibacterium	-0.131014	0.684849	12	0.887012
Actinobaculum	Propionimicrobium	-0.866025	0.333333	3	0.503111
Actinobaculum	Pseudochrobactrum	-0.774597	0.225403	4	0.416469
Actinobaculum	Pseudomonas	-0.480384	0.113937	12	0.386388
Actinobaculum	Rothia	-1	1	2	1
Actinobaculum	Serratia	-0.707107	0.18169	5	0.408262
Actinobaculum	Simplicispira	-1	1	2	1
Actinobaculum	Sneathia	-0.547723	0.12687	9	0.386388
Actinobaculum	Sphingomonas	-1	1	2	1
Actinobaculum	Staphylococcus	-0.2	0.555445	11	0.753266
Actinobaculum	Stenotrophomonas	-0.273861	0.475797	9	0.668241
Actinobaculum	Streptococcus	0.3	0.370083	11	0.542817
Actinobaculum	Sutterella	NA	NA	1	NA
Actinobaculum	TM7_genera_incertae_sedis	0	1	3	1
Actinobaculum	Tatlockia	-1	1	2	1
Actinobaculum	Turicella	-0.774597	0.225403	4	0.416469
Actinobaculum	Ureaplasma	-0.612372	0.143811	7	0.386388
Actinobaculum	Varibaculum	-1	1	2	1
Actinobaculum	Veillonella	-0.57735	0.133975	8	0.386388
Actinobaculum	Yersinia	-0.612372	0.143811	7	0.386388
Actinobaculum	Zimmermannella	-1	1	2	1
Actinomyces	Acetivibrio	-0.774597	0.225403	4	0.416469
Actinomyces	Achromobacter	-0.774597	0.225403	4	0.416469
Actinomyces	Acinetobacter	-0.774597	0.225403	4	0.416469
Actinomyces	Actinobaculum	0.866025	0.333333	3	0.503111
Actinomyces	Actinomyces	1	0.333333	3	0.503111
Actinomyces	Aerococcus	-0.770154	0.00555251	11	0.0953804
Actinomyces	Aeromonas	-0.838525	0.00929216	8	0.111901
Actinomyces	Anaerococcus	-0.280449	0.377276	12	0.551778
Actinomyces	Arcanobacterium	-0.774597	0.225403	4	0.416469
Actinomyces	Atopobium	-0.78207	0.0218306	8	0.207051
Actinomyces	Bacillus	-0.774597	0.225403	4	0.416469
Actinomyces	Campylobacter	-0.870968	0.0238998	6	0.207051
Actinomyces	Chelatococcus	0	1	3	1
Actinomyces	Chryseobacterium	0.8	0.333333	4	0.503111
Actinomyces	Citrobacter	-0.774597	0.225403	4	0.416469
Actinomyces	Clostridium	-0.774597	0.225403	4	0.416469
Actinomyces	Comamonas	-0.774597	0.225403	4	0.416469
Actinomyces	Corynebacterium	0.248734	0.335705	17	0.505128
Actinomyces	Delftia	0.0743109	0.809348	13	1
Actinomyces	Dialister	-0.583391	0.0766624	10	0.386388
Actinomyces	Dorea	-0.774597	0.225403	4	0.416469
Actinomyces	Enterococcus	-0.492833	0.320601	6	0.503111
Actinomyces	Eremococcus	-0.774597	0.225403	4	0.416469
Actinomyces	Escherichia/Shigella	-0.128505	0.690617	12	0.893574
Actinomyces	Facklamia	0.316228	0.683772	4	0.887012
Actinomyces	Fastidiosipila	-0.774597	0.225403	4	0.416469
Actinomyces	Finegoldia	-0.210819	0.789181	4	0.989926
Actinomyces	Flavobacterium	-0.27323	0.600355	6	0.801207
Actinomyces	Fusobacterium	-0.631579	0.25308	5	0.459885
Actinomyces	Gardnerella	-0.792617	0.00624735	10	0.0985263
Actinomyces	Gemella	-0.792617	0.00624735	10	0.0985263
Actinomyces	Gp4	-0.866025	0.333333	3	0.503111
Actinomyces	Granulicatella	-0.870968	0.0238998	6	0.207051
Actinomyces	Haemophilus	0.316228	0.683772	4	0.887012
Actinomyces	Howardella	-0.774597	0.225403	4	0.416469
Actinomyces	Hymenobacter	-0.774597	0.225403	4	0.416469
Actinomyces	Janthinobacterium	-0.774597	0.225403	4	0.416469
Actinomyces	Lactobacillus	-0.838525	0.00929216	8	0.111901
Actinomyces	Megasphaera	-0.774597	0.225403	4	0.416469
Actinomyces	Methylibium	-0.774597	0.225403	4	0.416469
Actinomyces	Methylobacterium	-0.774597	0.225403	4	0.416469
Actinomyces	Morganella	-0.860309	0.0613438	5	0.345669
Actinomyces	Mycoplasma	-0.819269	0.00689076	9	0.105924
Actinomyces	Neisseria	-0.316228	0.683772	4	0.887012
Actinomyces	Ochrobactrum	-0.596432	0.157494	7	0.386388
Actinomyces	Parvimonas	-0.838525	0.00929216	8	0.111901
Actinomyces	Pedobacter	-0.272772	0.513355	8	0.712947
Actinomyces	Peptoniphilus	0.316228	0.683772	4	0.887012
Actinomyces	Peptostreptococcus	-0.774597	0.225403	4	0.416469
Actinomyces	Porphyromonas	0.0512989	0.934713	5	1
Actinomyces	Prevotella	-0.624371	0.0400315	11	0.264074
Actinomyces	Propionibacterium	0.211116	0.510119	12	0.71018
Actinomyces	Propionimicrobium	-0.737865	0.262135	4	0.472679
Actinomyces	Pseudochrobactrum	-0.789474	0.112222	5	0.386388
Actinomyces	Pseudomonas	-0.3488	0.266483	12	0.478823
Actinomyces	Rothia	-0.774597	0.225403	4	0.416469
Actinomyces	Serratia	-0.924062	0.00843099	6	0.111901
Actinomyces	Simplicispira	-0.774597	0.225403	4	0.416469
Actinomyces	Sneathia	-0.770154	0.00555251	11	0.0953804
Actinomyces	Sphingomonas	-0.774597	0.225403	4	0.416469
Actinomyces	Staphylococcus	-0.376337	0.22792	12	0.420203
Actinomyces	Stenotrophomonas	-0.365377	0.299165	10	0.503111
Actinomyces	Streptococcus	0.220295	0.491451	12	0.687572
Actinomyces	Sutterella	0.866025	0.333333	3	0.503111
Actinomyces	TM7_genera_incertae_sedis	-0.263158	0.668845	5	0.873839
Actinomyces	Tatlockia	-0.774597	0.225403	4	0.416469
Actinomyces	Turicella	-0.631579	0.25308	5	0.459885
Actinomyces	Ureaplasma	-0.81573	0.00734761	9	0.105924
Actinomyces	Varibaculum	-0.866025	0.333333	3	0.503111
Actinomyces	Veillonella	-0.792617	0.00624735	10	0.0985263
Actinomyces	Yersinia	-0.81573	0.00734761	9	0.105924
Actinomyces	Zimmermannella	-0.774597	0.225403	4	0.416469
Aerococcus	Acetivibrio	-0.0824786	0.846053	8	1
Aerococcus	Achromobacter	-0.547723	0.12687	9	0.386388
Aerococcus	Acinetobacter	-0.547723	0.12687	9	0.386388
Aerococcus	Actinobaculum	-0.547723	0.12687	9	0.386388
Aerococcus	Actinomyces	-0.770154	0.00555251	11	0.0953804
Aerococcus	Aerococcus	1	4.96032e-05	8	0.00928539
Aerococcus	Aeromonas	-0.682669	0.0144282	12	0.153862
Aerococcus	Anaerococcus	-0.687678	0.00938354	13	0.11247
Aerococcus	Arcanobacterium	-0.0824786	0.846053	8	1
Aerococcus	Atopobium	-0.057735	0.866102	11	1
Aerococcus	Bacillus	-0.547723	0.12687	9	0.386388
Aerococcus	Campylobacter	-0.386158	0.304641	9	0.503111
Aerococcus	Chelatococcus	-0.547723	0.12687	9	0.386388
Aerococcus	Chryseobacterium	-0.770154	0.00555251	11	0.0953804
Aerococcus	Citrobacter	-0.547723	0.12687	9	0.386388
Aerococcus	Clostridium	-0.57735	0.133975	8	0.386388
Aerococcus	Comamonas	-0.547723	0.12687	9	0.386388
Aerococcus	Corynebacterium	-0.608393	0.00738183	18	0.105924
Aerococcus	Delftia	-0.719979	0.00166038	16	0.0449892
Aerococcus	Dialister	-0.0670732	0.853936	10	1
Aerococcus	Dorea	0.57735	0.133975	8	0.386388
Aerococcus	Enterococcus	-0.765092	0.00607602	11	0.0985263
Aerococcus	Eremococcus	-0.547723	0.12687	9	0.386388
Aerococcus	Escherichia/Shigella	-0.736945	0.0017226	15	0.0461838
Aerococcus	Facklamia	-0.694106	0.0259586	10	0.216067
Aerococcus	Fastidiosipila	-0.547723	0.12687	9	0.386388
Aerococcus	Finegoldia	-0.63901	0.0639241	9	0.357835
Aerococcus	Flavobacterium	-0.837751	0.000350369	13	0.0258425
Aerococcus	Fusobacterium	-0.493638	0.147059	10	0.386388
Aerococcus	Gardnerella	-0.00836827	0.982953	9	1
Aerococcus	Gemella	0.289243	0.417611	10	0.6043
Aerococcus	Gp4	-0.547723	0.12687	9	0.386388
Aerococcus	Granulicatella	-0.574286	0.105832	9	0.386388
Aerococcus	Haemophilus	-0.547723	0.12687	9	0.386388
Aerococcus	Howardella	-0.547723	0.12687	9	0.386388
Aerococcus	Hymenobacter	-0.547723	0.12687	9	0.386388
Aerococcus	Janthinobacterium	-0.547723	0.12687	9	0.386388
Aerococcus	Lactobacillus	-0.487417	0.183219	9	0.411335
Aerococcus	Megasphaera	0.0824786	0.846053	8	1
Aerococcus	Methylibium	-0.547723	0.12687	9	0.386388
Aerococcus	Methylobacterium	-0.57735	0.133975	8	0.386388
Aerococcus	Morganella	-0.694106	0.0259586	10	0.216067
Aerococcus	Mycoplasma	0.417116	0.264018	9	0.475065
Aerococcus	Neisseria	-0.694106	0.0259586	10	0.216067
Aerococcus	Ochrobactrum	-0.837751	0.000350369	13	0.0258425
Aerococcus	Parvimonas	-0.365563	0.333309	9	0.503111
Aerococcus	Pedobacter	-0.749941	0.00200874	14	0.0496583
Aerococcus	Peptoniphilus	-0.63901	0.0639241	9	0.357835
Aerococcus	Peptostreptococcus	-0.547723	0.12687	9	0.386388
Aerococcus	Porphyromonas	-0.813151	0.00129851	12	0.0400387
Aerococcus	Prevotella	0.0356552	0.912403	12	1
Aerococcus	Propionibacterium	-0.691398	0.00430424	15	0.0827389
Aerococcus	Propionimicrobium	-0.456435	0.216838	9	0.416469
Aerococcus	Pseudochrobactrum	-0.628267	0.051741	10	0.319865
Aerococcus	Pseudomonas	-0.728654	0.00136659	16	0.0404734
Aerococcus	Rothia	-0.57735	0.133975	8	0.386388
Aerococcus	Serratia	-0.813151	0.00129851	12	0.0400387
Aerococcus	Simplicispira	-0.547723	0.12687	9	0.386388
Aerococcus	Sneathia	-0.189024	0.600969	10	0.801607
Aerococcus	Sphingomonas	-0.547723	0.12687	9	0.386388
Aerococcus	Staphylococcus	-0.578777	0.0188229	16	0.186545
Aerococcus	Stenotrophomonas	-0.885479	5.0919e-06	16	0.00233962
Aerococcus	Streptococcus	-0.700788	0.00524049	14	0.0943287
Aerococcus	Sutterella	-0.547723	0.12687	9	0.386388
Aerococcus	TM7_genera_incertae_sedis	-0.564384	0.113407	9	0.386388
Aerococcus	Tatlockia	-0.547723	0.12687	9	0.386388
Aerococcus	Turicella	-0.71054	0.0212788	10	0.206859
Aerococcus	Ureaplasma	-0.406838	0.27717	9	0.492467
Aerococcus	Varibaculum	-0.547723	0.12687	9	0.386388
Aerococcus	Veillonella	-0.455404	0.185968	10	0.416469
Aerococcus	Yersinia	-0.645888	0.0232761	12	0.207051
Aerococcus	Zimmermannella	0.412393	0.309959	8	0.503111
Aeromonas	Acetivibrio	-0.654654	0.158302	6	0.386388
Aeromonas	Achromobacter	-0.353553	0.559404	5	0.753266
Aeromonas	Acinetobacter	0.353553	0.559404	5	0.753266
Aeromonas	Actinobaculum	-0.654654	0.158302	6	0.386388
Aeromonas	Actinomyces	-0.838525	0.00929216	8	0.111901
Aeromonas	Aerococcus	-0.682669	0.0144282	12	0.153862
Aeromonas	Aeromonas	1	0.0166667	5	0.168452
Aeromonas	Anaerococcus	-0.459857	0.113863	13	0.386388
Aeromonas	Arcanobacterium	-0.654654	0.158302	6	0.386388
Aeromonas	Atopobium	-0.700389	0.0240936	10	0.207319
Aeromonas	Bacillus	-0.353553	0.559404	5	0.753266
Aeromonas	Campylobacter	-0.838525	0.00929216	8	0.111901
Aeromonas	Chelatococcus	-0.654654	0.158302	6	0.386388
Aeromonas	Chryseobacterium	-0.695837	0.0825125	7	0.386388
Aeromonas	Citrobacter	-0.353553	0.559404	5	0.753266
Aeromonas	Clostridium	-0.654654	0.158302	6	0.386388
Aeromonas	Comamonas	0.707107	0.18169	5	0.408262
Aeromonas	Corynebacterium	0.260024	0.313493	17	0.503111
Aeromonas	Delftia	0.227962	0.433136	14	0.622397
Aeromonas	Dialister	-0.714421	0.00904036	12	0.111901
Aeromonas	Dorea	-0.654654	0.158302	6	0.386388
Aeromonas	Enterococcus	-0.610853	0.107674	8	0.386388
Aeromonas	Eremococcus	0	1	5	1
Aeromonas	Escherichia/Shigella	0.171556	0.593946	12	0.793486
Aeromonas	Facklamia	-0.507093	0.304559	6	0.503111
Aeromonas	Fastidiosipila	-0.654654	0.158302	6	0.386388
Aeromonas	Finegoldia	-0.786567	0.0358969	7	0.244464
Aeromonas	Flavobacterium	-0.3	0.470339	8	0.662401
Aeromonas	Fusobacterium	-0.838525	0.00929216	8	0.111901
Aeromonas	Gardnerella	-0.710285	0.0143126	11	0.153491
Aeromonas	Gemella	-0.674771	0.0227406	11	0.207051
Aeromonas	Gp4	-0.654654	0.158302	6	0.386388
Aeromonas	Granulicatella	-0.838525	0.00929216	8	0.111901
Aeromonas	Haemophilus	-0.786567	0.0358969	7	0.244464
Aeromonas	Howardella	-0.654654	0.158302	6	0.386388
Aeromonas	Hymenobacter	-0.353553	0.559404	5	0.753266
Aeromonas	Janthinobacterium	-0.353553	0.559404	5	0.753266
Aeromonas	Lactobacillus	-0.862069	0.00133619	10	0.0400387
Aeromonas	Megasphaera	-0.654654	0.158302	6	0.386388
Aeromonas	Methylibium	-0.353553	0.559404	5	0.753266
Aeromonas	Methylobacterium	-0.654654	0.158302	6	0.386388
Aeromonas	Morganella	0.447214	0.450185	5	0.636481
Aeromonas	Mycoplasma	-0.843191	0.00217924	10	0.0513937
Aeromonas	Neisseria	-0.540899	0.267778	6	0.479552
Aeromonas	Ochrobactrum	0	1	7	1
Aeromonas	Parvimonas	-0.862069	0.00133619	10	0.0400387
Aeromonas	Pedobacter	-0.517047	0.125915	10	0.386388
Aeromonas	Peptoniphilus	-0.786567	0.0358969	7	0.244464
Aeromonas	Peptostreptococcus	-0.654654	0.158302	6	0.386388
Aeromonas	Porphyromonas	-0.779813	0.0224748	8	0.207051
Aeromonas	Prevotella	-0.608647	0.0208952	14	0.204693
Aeromonas	Propionibacterium	0.322632	0.282311	13	0.500903
Aeromonas	Propionimicrobium	-0.786567	0.0358969	7	0.244464
Aeromonas	Pseudochrobactrum	-0.596432	0.157494	7	0.386388
Aeromonas	Pseudomonas	0.210546	0.511289	12	0.71103
Aeromonas	Rothia	-0.654654	0.158302	6	0.386388
Aeromonas	Serratia	-0.766816	0.0264132	8	0.218147
Aeromonas	Simplicispira	-0.654654	0.158302	6	0.386388
Aeromonas	Sneathia	-0.873181	0.000208017	12	0.0230356
Aeromonas	Sphingomonas	-0.353553	0.559404	5	0.753266
Aeromonas	Staphylococcus	0.659257	0.0273452	11	0.218147
Aeromonas	Stenotrophomonas	0.316789	0.37248	10	0.545814
Aeromonas	Streptococcus	-0.424496	0.130316	14	0.386388
Aeromonas	Sutterella	-0.654654	0.158302	6	0.386388
Aeromonas	TM7_genera_incertae_sedis	-0.838525	0.00929216	8	0.111901
Aeromonas	Tatlockia	0.707107	0.18169	5	0.408262
Aeromonas	Turicella	-0.838525	0.00929216	8	0.111901
Aeromonas	Ureaplasma	-0.857794	0.000732298	11	0.0313962
Aeromonas	Varibaculum	-0.654654	0.158302	6	0.386388
Aeromonas	Veillonella	-0.849013	0.000476874	12	0.0258425
Aeromonas	Yersinia	-0.331344	0.422704	8	0.610506
Aeromonas	Zimmermannella	-0.707107	0.18169	5	0.408262
Anaerococcus	Acetivibrio	-0.0580259	0.873495	10	1
Anaerococcus	Achromobacter	-0.5	0.117307	11	0.386388
Anaerococcus	Acinetobacter	-0.174078	0.630536	10	0.832759
Anaerococcus	Actinobaculum	0.290129	0.41612	10	0.602706
Anaerococcus	Actinomyces	-0.280449	0.377276	12	0.551778
Anaerococcus	Aerococcus	-0.687678	0.00938354	13	0.11247
Anaerococcus	Aeromonas	-0.459857	0.113863	13	0.386388
Anaerococcus	Anaerococcus	1	0	10	0
Anaerococcus	Arcanobacterium	-0.0580259	0.873495	10	1
Anaerococcus	Atopobium	-0.286039	0.393823	11	0.574988
Anaerococcus	Bacillus	-0.5	0.117307	11	0.386388
Anaerococcus	Campylobacter	-0.231157	0.520508	10	0.719921
Anaerococcus	Chelatococcus	-0.5	0.117307	11	0.386388
Anaerococcus	Chryseobacterium	0.0115624	0.973084	11	1
Anaerococcus	Citrobacter	-0.5	0.117307	11	0.386388
Anaerococcus	Clostridium	-0.406181	0.244129	10	0.446532
Anaerococcus	Comamonas	-0.5	0.117307	11	0.386388
Anaerococcus	Corynebacterium	-0.255135	0.291799	19	0.503111
Anaerococcus	Delftia	-0.504124	0.0329031	18	0.236117
Anaerococcus	Dialister	-0.456387	0.13587	12	0.386388
Anaerococcus	Dorea	-0.5	0.117307	11	0.386388
Anaerococcus	Enterococcus	-0.254233	0.425226	12	0.6138
Anaerococcus	Eremococcus	0.174078	0.630536	10	0.832759
Anaerococcus	Escherichia/Shigella	-0.477656	0.0524892	17	0.323704
Anaerococcus	Facklamia	0.35465	0.314638	10	0.503111
Anaerococcus	Fastidiosipila	-0.290129	0.41612	10	0.602706
Anaerococcus	Finegoldia	-0.3371	0.310699	11	0.503111
Anaerococcus	Flavobacterium	-0.42836	0.144191	13	0.386388
Anaerococcus	Fusobacterium	0.439943	0.203257	10	0.416469
Anaerococcus	Gardnerella	-0.476535	0.0996922	13	0.386388
Anaerococcus	Gemella	-0.573844	0.0510574	12	0.318014
Anaerococcus	Gp4	-0.5	0.117307	11	0.386388
Anaerococcus	Granulicatella	-0.231157	0.520508	10	0.719921
Anaerococcus	Haemophilus	0.510349	0.13176	10	0.386388
Anaerococcus	Howardella	-0.290129	0.41612	10	0.602706
Anaerococcus	Hymenobacter	-0.5	0.117307	11	0.386388
Anaerococcus	Janthinobacterium	-0.5	0.117307	11	0.386388
Anaerococcus	Lactobacillus	-0.620492	0.0236504	13	0.207051
Anaerococcus	Megasphaera	-0.5	0.117307	11	0.386388
Anaerococcus	Methylibium	-0.5	0.117307	11	0.386388
Anaerococcus	Methylobacterium	-0.406181	0.244129	10	0.446532
Anaerococcus	Morganella	-0.646199	0.0231881	12	0.207051
Anaerococcus	Mycoplasma	-0.679811	0.0105778	13	0.124795
Anaerococcus	Neisseria	-0.20226	0.550892	11	0.753266
Anaerococcus	Ochrobactrum	-0.485054	0.0929396	13	0.386388
Anaerococcus	Parvimonas	-0.6543	0.0289454	11	0.224085
Anaerococcus	Pedobacter	-0.643136	0.0130953	14	0.145364
Anaerococcus	Peptoniphilus	0.2768	0.438799	10	0.627837
Anaerococcus	Peptostreptococcus	-0.290129	0.41612	10	0.602706
Anaerococcus	Porphyromonas	-0.13688	0.688183	11	0.890878
Anaerococcus	Prevotella	-0.372222	0.210406	13	0.416469
Anaerococcus	Propionibacterium	-0.625846	0.00546534	18	0.0953804
Anaerococcus	Propionimicrobium	-0.40452	0.217195	11	0.416469
Anaerococcus	Pseudochrobactrum	-0.57469	0.0506374	12	0.316888
Anaerococcus	Pseudomonas	-0.710876	0.000942886	18	0.0375239
Anaerococcus	Rothia	-0.406181	0.244129	10	0.446532
Anaerococcus	Serratia	-0.779433	0.00101416	14	0.0376911
Anaerococcus	Simplicispira	-0.5	0.117307	11	0.386388
Anaerococcus	Sneathia	-0.00713104	0.982452	12	1
Anaerococcus	Sphingomonas	-0.5	0.117307	11	0.386388
Anaerococcus	Staphylococcus	-0.431211	0.108539	15	0.386388
Anaerococcus	Stenotrophomonas	-0.597242	0.0187281	15	0.18633
Anaerococcus	Streptococcus	-0.00909091	0.98919	11	1
Anaerococcus	Sutterella	0.290129	0.41612	10	0.602706
Anaerococcus	TM7_genera_incertae_sedis	-0.06711	0.853856	10	1
Anaerococcus	Tatlockia	-0.5	0.117307	11	0.386388
Anaerococcus	Turicella	-0.468947	0.124076	12	0.386388
Anaerococcus	Ureaplasma	0.0476731	0.889301	11	1
Anaerococcus	Varibaculum	-0.5	0.117307	11	0.386388
Anaerococcus	Veillonella	-0.107006	0.754168	11	0.961635
Anaerococcus	Yersinia	-0.832833	6.21082e-05	16	0.010546
Anaerococcus	Zimmermannella	-0.5	0.117307	11	0.386388
Arcanobacterium	Acetivibrio	NA	NA	1	NA
Arcanobacterium	Achromobacter	-1	1	2	1
Arcanobacterium	Acinetobacter	-1	1	2	1
Arcanobacterium	Actinobaculum	-1	1	2	1
Arcanobacterium	Actinomyces	-0.774597	0.225403	4	0.416469
Arcanobacterium	Aerococcus	-0.0824786	0.846053	8	1
Arcanobacterium	Aeromonas	-0.654654	0.158302	6	0.386388
Arcanobacterium	Anaerococcus	-0.0580259	0.873495	10	1
Arcanobacterium	Arcanobacterium	NA	NA	1	NA
Arcanobacterium	Atopobium	-0.392792	0.441113	6	0.627837
Arcanobacterium	Bacillus	-1	1	2	1
Arcanobacterium	Campylobacter	-0.774597	0.225403	4	0.416469
Arcanobacterium	Chelatococcus	-1	1	2	1
Arcanobacterium	Chryseobacterium	-0.774597	0.225403	4	0.416469
Arcanobacterium	Citrobacter	-1	1	2	1
Arcanobacterium	Clostridium	-1	1	2	1
Arcanobacterium	Comamonas	-1	1	2	1
Arcanobacterium	Corynebacterium	-0.255155	0.322963	17	0.503111
Arcanobacterium	Delftia	-0.385758	0.192978	13	0.416469
Arcanobacterium	Dialister	0.412393	0.309959	8	0.503111
Arcanobacterium	Dorea	-1	1	2	1
Arcanobacterium	Enterococcus	-0.707107	0.18169	5	0.408262
Arcanobacterium	Eremococcus	-1	1	2	1
Arcanobacterium	Escherichia/Shigella	-0.2	0.555445	11	0.753266
Arcanobacterium	Facklamia	-0.866025	0.333333	3	0.503111
Arcanobacterium	Fastidiosipila	-1	1	2	1
Arcanobacterium	Finegoldia	-0.866025	0.333333	3	0.503111
Arcanobacterium	Flavobacterium	-0.654654	0.158302	6	0.386388
Arcanobacterium	Fusobacterium	0.866025	0.333333	3	0.503111
Arcanobacterium	Gardnerella	-0.57735	0.133975	8	0.386388
Arcanobacterium	Gemella	-0.204124	0.660642	7	0.866073
Arcanobacterium	Gp4	-1	1	2	1
Arcanobacterium	Granulicatella	0	1	3	1
Arcanobacterium	Haemophilus	-0.866025	0.333333	3	0.503111
Arcanobacterium	Howardella	-1	1	2	1
Arcanobacterium	Hymenobacter	-1	1	2	1
Arcanobacterium	Janthinobacterium	-1	1	2	1
Arcanobacterium	Lactobacillus	-0.654654	0.158302	6	0.386388
Arcanobacterium	Megasphaera	-1	1	2	1
Arcanobacterium	Methylibium	-1	1	2	1
Arcanobacterium	Methylobacterium	-1	1	2	1
Arcanobacterium	Morganella	-0.866025	0.333333	3	0.503111
Arcanobacterium	Mycoplasma	0.132842	0.801909	6	1
Arcanobacterium	Neisseria	-0.866025	0.333333	3	0.503111
Arcanobacterium	Ochrobactrum	-0.654654	0.158302	6	0.386388
Arcanobacterium	Parvimonas	0.707107	0.18169	5	0.408262
Arcanobacterium	Pedobacter	-0.57735	0.133975	8	0.386388
Arcanobacterium	Peptoniphilus	-0.866025	0.333333	3	0.503111
Arcanobacterium	Peptostreptococcus	-1	1	2	1
Arcanobacterium	Porphyromonas	-0.707107	0.18169	5	0.408262
Arcanobacterium	Prevotella	0.0580259	0.873495	10	1
Arcanobacterium	Propionibacterium	-0.393042	0.206256	12	0.416469
Arcanobacterium	Propionimicrobium	-1	1	2	1
Arcanobacterium	Pseudochrobactrum	-0.866025	0.333333	3	0.503111
Arcanobacterium	Pseudomonas	-0.480384	0.113937	12	0.386388
Arcanobacterium	Rothia	-1	1	2	1
Arcanobacterium	Serratia	-0.707107	0.18169	5	0.408262
Arcanobacterium	Simplicispira	-1	1	2	1
Arcanobacterium	Sneathia	0.412393	0.309959	8	0.503111
Arcanobacterium	Sphingomonas	-1	1	2	1
Arcanobacterium	Staphylococcus	-0.480384	0.113937	12	0.386388
Arcanobacterium	Stenotrophomonas	-0.522233	0.121503	10	0.386388
Arcanobacterium	Streptococcus	-0.3	0.370083	11	0.542817
Arcanobacterium	Sutterella	-1	1	2	1
Arcanobacterium	TM7_genera_incertae_sedis	0.866025	0.333333	3	0.503111
Arcanobacterium	Tatlockia	-1	1	2	1
Arcanobacterium	Turicella	-0.774597	0.225403	4	0.416469
Arcanobacterium	Ureaplasma	-0.392792	0.441113	6	0.627837
Arcanobacterium	Varibaculum	-1	1	2	1
Arcanobacterium	Veillonella	-0.204124	0.660642	7	0.866073
Arcanobacterium	Yersinia	-0.612372	0.143811	7	0.386388
Arcanobacterium	Zimmermannella	-1	1	2	1
Atopobium	Acetivibrio	-0.392792	0.441113	6	0.627837
Atopobium	Achromobacter	-0.612372	0.143811	7	0.386388
Atopobium	Acinetobacter	-0.612372	0.143811	7	0.386388
Atopobium	Actinobaculum	-0.654654	0.158302	6	0.386388
Atopobium	Actinomyces	-0.78207	0.0218306	8	0.207051
Atopobium	Aerococcus	-0.057735	0.866102	11	1
Atopobium	Aeromonas	-0.700389	0.0240936	10	0.207319
Atopobium	Anaerococcus	-0.286039	0.393823	11	0.574988
Atopobium	Arcanobacterium	-0.392792	0.441113	6	0.627837
Atopobium	Atopobium	1	0.00277778	6	0.0617904
Atopobium	Bacillus	-0.612372	0.143811	7	0.386388
Atopobium	Campylobacter	-0.315244	0.491016	7	0.687572
Atopobium	Chelatococcus	-0.612372	0.143811	7	0.386388
Atopobium	Chryseobacterium	-0.78207	0.0218306	8	0.207051
Atopobium	Citrobacter	-0.612372	0.143811	7	0.386388
Atopobium	Clostridium	-0.612372	0.143811	7	0.386388
Atopobium	Comamonas	-0.612372	0.143811	7	0.386388
Atopobium	Corynebacterium	-0.440059	0.0676199	18	0.375224
Atopobium	Delftia	-0.582728	0.0226247	15	0.207051
Atopobium	Dialister	0.220371	0.568838	9	0.764756
Atopobium	Dorea	-0.612372	0.143811	7	0.386388
Atopobium	Enterococcus	-0.854199	0.00336884	9	0.06837
Atopobium	Eremococcus	-0.612372	0.143811	7	0.386388
Atopobium	Escherichia/Shigella	-0.611174	0.020227	14	0.198912
Atopobium	Facklamia	-0.75724	0.0486907	7	0.306968
Atopobium	Fastidiosipila	-0.130931	0.804726	6	1
Atopobium	Finegoldia	-0.752669	0.0311553	8	0.228025
Atopobium	Flavobacterium	-0.833797	0.00271758	10	0.0612538
Atopobium	Fusobacterium	-0.394665	0.438739	6	0.627837
Atopobium	Gardnerella	-0.113945	0.753957	10	0.961635
Atopobium	Gemella	0.503003	0.203877	8	0.416469
Atopobium	Gp4	-0.612372	0.143811	7	0.386388
Atopobium	Granulicatella	-0.433461	0.33127	7	0.503111
Atopobium	Haemophilus	-0.75724	0.0486907	7	0.306968
Atopobium	Howardella	-0.130931	0.804726	6	1
Atopobium	Hymenobacter	-0.612372	0.143811	7	0.386388
Atopobium	Janthinobacterium	-0.612372	0.143811	7	0.386388
Atopobium	Lactobacillus	-0.857794	0.000732298	11	0.0313962
Atopobium	Megasphaera	-0.612372	0.143811	7	0.386388
Atopobium	Methylibium	-0.612372	0.143811	7	0.386388
Atopobium	Methylobacterium	-0.612372	0.143811	7	0.386388
Atopobium	Morganella	-0.752669	0.0311553	8	0.228025
Atopobium	Mycoplasma	-0.0363643	0.931877	8	1
Atopobium	Neisseria	-0.801784	0.0300992	7	0.226813
Atopobium	Ochrobactrum	-0.867149	0.00115737	10	0.0398353
Atopobium	Parvimonas	-0.233168	0.578397	8	0.77556
Atopobium	Pedobacter	-0.751443	0.00766791	11	0.109413
Atopobium	Peptoniphilus	-0.75724	0.0486907	7	0.306968
Atopobium	Peptostreptococcus	-0.130931	0.804726	6	1
Atopobium	Porphyromonas	-0.561433	0.147605	8	0.386388
Atopobium	Prevotella	0.587787	0.0739339	10	0.386388
Atopobium	Propionibacterium	-0.614624	0.0147635	15	0.156352
Atopobium	Propionimicrobium	-0.668153	0.100897	7	0.386388
Atopobium	Pseudochrobactrum	-0.78207	0.0218306	8	0.207051
Atopobium	Pseudomonas	-0.78901	0.000279834	16	0.0258425
Atopobium	Rothia	-0.612372	0.143811	7	0.386388
Atopobium	Serratia	-0.845364	0.00206666	10	0.0496583
Atopobium	Simplicispira	-0.612372	0.143811	7	0.386388
Atopobium	Sneathia	-0.559402	0.117338	9	0.386388
Atopobium	Sphingomonas	-0.612372	0.143811	7	0.386388
Atopobium	Staphylococcus	-0.541315	0.0560687	13	0.339209
Atopobium	Stenotrophomonas	-0.82892	0.000247691	14	0.0253376
Atopobium	Streptococcus	-0.324713	0.303107	12	0.503111
Atopobium	Sutterella	-0.654654	0.158302	6	0.386388
Atopobium	TM7_genera_incertae_sedis	-0.748705	0.0528198	7	0.324956
Atopobium	Tatlockia	-0.612372	0.143811	7	0.386388
Atopobium	Turicella	-0.81573	0.00734761	9	0.105924
Atopobium	Ureaplasma	0	1	9	1
Atopobium	Varibaculum	-0.612372	0.143811	7	0.386388
Atopobium	Veillonella	-0.348965	0.357343	9	0.533657
Atopobium	Yersinia	-0.75	0.0078524	11	0.110629
Atopobium	Zimmermannella	0.654654	0.158302	6	0.386388
Bacillus	Acetivibrio	-1	1	2	1
Bacillus	Achromobacter	NA	NA	1	NA
Bacillus	Acinetobacter	-1	1	2	1
Bacillus	Actinobaculum	-1	1	2	1
Bacillus	Actinomyces	-0.774597	0.225403	4	0.416469
Bacillus	Aerococcus	-0.547723	0.12687	9	0.386388
Bacillus	Aeromonas	-0.353553	0.559404	5	0.753266
Bacillus	Anaerococcus	-0.5	0.117307	11	0.386388
Bacillus	Arcanobacterium	-1	1	2	1
Bacillus	Atopobium	-0.612372	0.143811	7	0.386388
Bacillus	Bacillus	NA	NA	1	NA
Bacillus	Campylobacter	-0.774597	0.225403	4	0.416469
Bacillus	Chelatococcus	-1	1	2	1
Bacillus	Chryseobacterium	-0.774597	0.225403	4	0.416469
Bacillus	Citrobacter	NA	NA	1	NA
Bacillus	Clostridium	-1	1	2	1
Bacillus	Comamonas	-1	1	2	1
Bacillus	Corynebacterium	-0.153093	0.557462	17	0.753266
Bacillus	Delftia	0.308607	0.304937	13	0.503111
Bacillus	Dialister	-0.547723	0.12687	9	0.386388
Bacillus	Dorea	-1	1	2	1
Bacillus	Enterococcus	0.774597	0.225403	4	0.416469
Bacillus	Eremococcus	-1	1	2	1
Bacillus	Escherichia/Shigella	0.5	0.117307	11	0.386388
Bacillus	Facklamia	-0.866025	0.333333	3	0.503111
Bacillus	Fastidiosipila	-1	1	2	1
Bacillus	Finegoldia	-0.866025	0.333333	3	0.503111
Bacillus	Flavobacterium	-0.654654	0.158302	6	0.386388
Bacillus	Fusobacterium	-0.774597	0.225403	4	0.416469
Bacillus	Gardnerella	-0.57735	0.133975	8	0.386388
Bacillus	Gemella	-0.57735	0.133975	8	0.386388
Bacillus	Gp4	-1	1	2	1
Bacillus	Granulicatella	-0.774597	0.225403	4	0.416469
Bacillus	Haemophilus	-0.866025	0.333333	3	0.503111
Bacillus	Howardella	-1	1	2	1
Bacillus	Hymenobacter	NA	NA	1	NA
Bacillus	Janthinobacterium	NA	NA	1	NA
Bacillus	Lactobacillus	-0.654654	0.158302	6	0.386388
Bacillus	Megasphaera	-1	1	2	1
Bacillus	Methylibium	NA	NA	1	NA
Bacillus	Methylobacterium	-1	1	2	1
Bacillus	Morganella	-1	1	2	1
Bacillus	Mycoplasma	-0.617914	0.1392	7	0.386388
Bacillus	Neisseria	1	1	2	1
Bacillus	Ochrobactrum	0.707107	0.18169	5	0.408262
Bacillus	Parvimonas	-0.654654	0.158302	6	0.386388
Bacillus	Pedobacter	0.408248	0.363217	7	0.538014
Bacillus	Peptoniphilus	-0.866025	0.333333	3	0.503111
Bacillus	Peptostreptococcus	-1	1	2	1
Bacillus	Porphyromonas	-0.707107	0.18169	5	0.408262
Bacillus	Prevotella	-0.5	0.117307	11	0.386388
Bacillus	Propionibacterium	0.480384	0.113937	12	0.386388
Bacillus	Propionimicrobium	-0.866025	0.333333	3	0.503111
Bacillus	Pseudochrobactrum	0.866025	0.333333	3	0.503111
Bacillus	Pseudomonas	0.5	0.117307	11	0.386388
Bacillus	Rothia	-1	1	2	1
Bacillus	Serratia	-0.258199	0.741801	4	0.94824
Bacillus	Simplicispira	-1	1	2	1
Bacillus	Sneathia	-0.547723	0.12687	9	0.386388
Bacillus	Sphingomonas	NA	NA	1	NA
Bacillus	Staphylococcus	-0.1	0.769875	11	0.97145
Bacillus	Stenotrophomonas	0.410792	0.272071	9	0.483745
Bacillus	Streptococcus	-0.480384	0.113937	12	0.386388
Bacillus	Sutterella	-1	1	2	1
Bacillus	TM7_genera_incertae_sedis	-0.774597	0.225403	4	0.416469
Bacillus	Tatlockia	-1	1	2	1
Bacillus	Turicella	-0.774597	0.225403	4	0.416469
Bacillus	Ureaplasma	-0.612372	0.143811	7	0.386388
Bacillus	Varibaculum	-1	1	2	1
Bacillus	Veillonella	-0.57735	0.133975	8	0.386388
Bacillus	Yersinia	0.392792	0.441113	6	0.627837
Bacillus	Zimmermannella	-1	1	2	1
Campylobacter	Acetivibrio	-0.774597	0.225403	4	0.416469
Campylobacter	Achromobacter	-0.774597	0.225403	4	0.416469
Campylobacter	Acinetobacter	-0.774597	0.225403	4	0.416469
Campylobacter	Actinobaculum	-0.774597	0.225403	4	0.416469
Campylobacter	Actinomyces	-0.870968	0.0238998	6	0.207051
Campylobacter	Aerococcus	-0.386158	0.304641	9	0.503111
Campylobacter	Aeromonas	-0.838525	0.00929216	8	0.111901
Campylobacter	Anaerococcus	-0.231157	0.520508	10	0.719921
Campylobacter	Arcanobacterium	-0.774597	0.225403	4	0.416469
Campylobacter	Atopobium	-0.315244	0.491016	7	0.687572
Campylobacter	Bacillus	-0.774597	0.225403	4	0.416469
Campylobacter	Campylobacter	1	0.333333	3	0.503111
Campylobacter	Chelatococcus	-0.774597	0.225403	4	0.416469
Campylobacter	Chryseobacterium	-0.870968	0.0238998	6	0.207051
Campylobacter	Citrobacter	-0.774597	0.225403	4	0.416469
Campylobacter	Clostridium	-0.774597	0.225403	4	0.416469
Campylobacter	Comamonas	-0.774597	0.225403	4	0.416469
Campylobacter	Corynebacterium	-0.646503	0.00374085	18	0.0747289
Campylobacter	Delftia	-0.675053	0.00411524	16	0.0803182
Campylobacter	Dialister	0.163663	0.698567	8	0.902485
Campylobacter	Dorea	-0.774597	0.225403	4	0.416469
Campylobacter	Enterococcus	-0.831655	0.0401244	6	0.264074
Campylobacter	Eremococcus	-0.774597	0.225403	4	0.416469
Campylobacter	Escherichia/Shigella	-0.709561	0.00447756	14	0.0835483
Campylobacter	Facklamia	-0.860309	0.0613438	5	0.345669
Campylobacter	Fastidiosipila	0.866025	0.333333	3	0.503111
Campylobacter	Finegoldia	-0.860309	0.0613438	5	0.345669
Campylobacter	Flavobacterium	-0.838525	0.00929216	8	0.111901
Campylobacter	Fusobacterium	-0.870968	0.0238998	6	0.207051
Campylobacter	Gardnerella	-0.835211	0.00507077	9	0.0920599
Campylobacter	Gemella	-0.21673	0.640647	7	0.844799
Campylobacter	Gp4	-0.774597	0.225403	4	0.416469
Campylobacter	Granulicatella	0.105263	0.866223	5	1
Campylobacter	Haemophilus	-0.632456	0.367544	4	0.54253
Campylobacter	Howardella	0.866025	0.333333	3	0.503111
Campylobacter	Hymenobacter	-0.774597	0.225403	4	0.416469
Campylobacter	Janthinobacterium	-0.774597	0.225403	4	0.416469
Campylobacter	Lactobacillus	-0.838525	0.00929216	8	0.111901
Campylobacter	Megasphaera	-0.774597	0.225403	4	0.416469
Campylobacter	Methylibium	-0.774597	0.225403	4	0.416469
Campylobacter	Methylobacterium	-0.774597	0.225403	4	0.416469
Campylobacter	Morganella	-0.860309	0.0613438	5	0.345669
Campylobacter	Mycoplasma	-0.208751	0.653284	7	0.860126
Campylobacter	Neisseria	-0.860309	0.0613438	5	0.345669
Campylobacter	Ochrobactrum	-0.838525	0.00929216	8	0.111901
Campylobacter	Parvimonas	-0.0303588	0.954476	6	1
Campylobacter	Pedobacter	-0.76561	0.01618	9	0.166155
Campylobacter	Peptoniphilus	-0.860309	0.0613438	5	0.345669
Campylobacter	Peptostreptococcus	0.866025	0.333333	3	0.503111
Campylobacter	Porphyromonas	0	1	6	1
Campylobacter	Prevotella	0.02237	0.95109	10	1
Campylobacter	Propionibacterium	-0.691753	0.00427631	15	0.0827389
Campylobacter	Propionimicrobium	-0.860309	0.0613438	5	0.345669
Campylobacter	Pseudochrobactrum	-0.870968	0.0238998	6	0.207051
Campylobacter	Pseudomonas	-0.695764	0.00826576	13	0.111901
Campylobacter	Rothia	-0.774597	0.225403	4	0.416469
Campylobacter	Serratia	-0.858754	0.0133265	7	0.145364
Campylobacter	Simplicispira	-0.774597	0.225403	4	0.416469
Campylobacter	Sneathia	0.327327	0.428692	8	0.618102
Campylobacter	Sphingomonas	-0.774597	0.225403	4	0.416469
Campylobacter	Staphylococcus	-0.695764	0.00826576	13	0.111901
Campylobacter	Stenotrophomonas	-0.748749	0.0050783	12	0.0920599
Campylobacter	Streptococcus	0.0982807	0.773742	11	0.974398
Campylobacter	Sutterella	-0.774597	0.225403	4	0.416469
Campylobacter	TM7_genera_incertae_sedis	-0.870968	0.0238998	6	0.207051
Campylobacter	Tatlockia	-0.774597	0.225403	4	0.416469
Campylobacter	Turicella	-0.870968	0.0238998	6	0.207051
Campylobacter	Ureaplasma	-0.610786	0.145145	7	0.386388
Campylobacter	Varibaculum	-0.774597	0.225403	4	0.416469
Campylobacter	Veillonella	-0.610786	0.145145	7	0.386388
Campylobacter	Yersinia	-0.81573	0.00734761	9	0.105924
Campylobacter	Zimmermannella	-0.774597	0.225403	4	0.416469
Chelatococcus	Acetivibrio	-1	1	2	1
Chelatococcus	Achromobacter	-1	1	2	1
Chelatococcus	Acinetobacter	-1	1	2	1
Chelatococcus	Actinobaculum	-1	1	2	1
Chelatococcus	Actinomyces	0	1	3	1
Chelatococcus	Aerococcus	-0.547723	0.12687	9	0.386388
Chelatococcus	Aeromonas	-0.654654	0.158302	6	0.386388
Chelatococcus	Anaerococcus	-0.5	0.117307	11	0.386388
Chelatococcus	Arcanobacterium	-1	1	2	1
Chelatococcus	Atopobium	-0.612372	0.143811	7	0.386388
Chelatococcus	Bacillus	-1	1	2	1
Chelatococcus	Campylobacter	-0.774597	0.225403	4	0.416469
Chelatococcus	Chelatococcus	NA	NA	1	NA
Chelatococcus	Chryseobacterium	0	1	3	1
Chelatococcus	Citrobacter	-1	1	2	1
Chelatococcus	Clostridium	-1	1	2	1
Chelatococcus	Comamonas	-1	1	2	1
Chelatococcus	Corynebacterium	0.102062	0.696699	17	0.900529
Chelatococcus	Delftia	-0.0771517	0.802187	13	1
Chelatococcus	Dialister	-0.547723	0.12687	9	0.386388
Chelatococcus	Dorea	-1	1	2	1
Chelatococcus	Enterococcus	-0.707107	0.18169	5	0.408262
Chelatococcus	Eremococcus	-1	1	2	1
Chelatococcus	Escherichia/Shigella	0.4	0.222868	11	0.416469
Chelatococcus	Facklamia	-0.866025	0.333333	3	0.503111
Chelatococcus	Fastidiosipila	-1	1	2	1
Chelatococcus	Finegoldia	1	1	2	1
Chelatococcus	Flavobacterium	-0.353553	0.559404	5	0.753266
Chelatococcus	Fusobacterium	-0.774597	0.225403	4	0.416469
Chelatococcus	Gardnerella	-0.57735	0.133975	8	0.386388
Chelatococcus	Gemella	-0.57735	0.133975	8	0.386388
Chelatococcus	Gp4	-1	1	2	1
Chelatococcus	Granulicatella	-0.774597	0.225403	4	0.416469
Chelatococcus	Haemophilus	-0.866025	0.333333	3	0.503111
Chelatococcus	Howardella	-1	1	2	1
Chelatococcus	Hymenobacter	-1	1	2	1
Chelatococcus	Janthinobacterium	-1	1	2	1
Chelatococcus	Lactobacillus	-0.654654	0.158302	6	0.386388
Chelatococcus	Megasphaera	-1	1	2	1
Chelatococcus	Methylibium	-1	1	2	1
Chelatococcus	Methylobacterium	-1	1	2	1
Chelatococcus	Morganella	-0.866025	0.333333	3	0.503111
Chelatococcus	Mycoplasma	-0.617914	0.1392	7	0.386388
Chelatococcus	Neisseria	-0.866025	0.333333	3	0.503111
Chelatococcus	Ochrobactrum	-0.654654	0.158302	6	0.386388
Chelatococcus	Parvimonas	-0.654654	0.158302	6	0.386388
Chelatococcus	Pedobacter	0.204124	0.660642	7	0.866073
Chelatococcus	Peptoniphilus	-0.866025	0.333333	3	0.503111
Chelatococcus	Peptostreptococcus	-1	1	2	1
Chelatococcus	Porphyromonas	-0.258199	0.741801	4	0.94824
Chelatococcus	Prevotella	-0.174078	0.630536	10	0.832759
Chelatococcus	Propionibacterium	0.305699	0.333893	12	0.503359
Chelatococcus	Propionimicrobium	-0.866025	0.333333	3	0.503111
Chelatococcus	Pseudochrobactrum	-0.774597	0.225403	4	0.416469
Chelatococcus	Pseudomonas	0	1	11	1
Chelatococcus	Rothia	-1	1	2	1
Chelatococcus	Serratia	-0.707107	0.18169	5	0.408262
Chelatococcus	Simplicispira	-1	1	2	1
Chelatococcus	Sneathia	-0.547723	0.12687	9	0.386388
Chelatococcus	Sphingomonas	-1	1	2	1
Chelatococcus	Staphylococcus	-0.480384	0.113937	12	0.386388
Chelatococcus	Stenotrophomonas	0	1	9	1
Chelatococcus	Streptococcus	0.4	0.222868	11	0.416469
Chelatococcus	Sutterella	-1	1	2	1
Chelatococcus	TM7_genera_incertae_sedis	-0.774597	0.225403	4	0.416469
Chelatococcus	Tatlockia	-1	1	2	1
Chelatococcus	Turicella	-0.774597	0.225403	4	0.416469
Chelatococcus	Ureaplasma	-0.612372	0.143811	7	0.386388
Chelatococcus	Varibaculum	-1	1	2	1
Chelatococcus	Veillonella	-0.57735	0.133975	8	0.386388
Chelatococcus	Yersinia	-0.612372	0.143811	7	0.386388
Chelatococcus	Zimmermannella	-1	1	2	1
Chryseobacterium	Acetivibrio	-0.774597	0.225403	4	0.416469
Chryseobacterium	Achromobacter	-0.774597	0.225403	4	0.416469
Chryseobacterium	Acinetobacter	-0.774597	0.225403	4	0.416469
Chryseobacterium	Actinobaculum	0.866025	0.333333	3	0.503111
Chryseobacterium	Actinomyces	0.8	0.333333	4	0.503111
Chryseobacterium	Aerococcus	-0.770154	0.00555251	11	0.0953804
Chryseobacterium	Aeromonas	-0.695837	0.0825125	7	0.386388
Chryseobacterium	Anaerococcus	0.0115624	0.973084	11	1
Chryseobacterium	Arcanobacterium	-0.774597	0.225403	4	0.416469
Chryseobacterium	Atopobium	-0.78207	0.0218306	8	0.207051
Chryseobacterium	Bacillus	-0.774597	0.225403	4	0.416469
Chryseobacterium	Campylobacter	-0.870968	0.0238998	6	0.207051
Chryseobacterium	Chelatococcus	0	1	3	1
Chryseobacterium	Chryseobacterium	1	0.333333	3	0.503111
Chryseobacterium	Citrobacter	-0.774597	0.225403	4	0.416469
Chryseobacterium	Clostridium	-0.774597	0.225403	4	0.416469
Chryseobacterium	Comamonas	-0.774597	0.225403	4	0.416469
Chryseobacterium	Corynebacterium	0.221097	0.393772	17	0.574988
Chryseobacterium	Delftia	-0.235478	0.417695	14	0.6043
Chryseobacterium	Dialister	-0.583391	0.0766624	10	0.386388
Chryseobacterium	Dorea	-0.774597	0.225403	4	0.416469
Chryseobacterium	Enterococcus	-0.492833	0.320601	6	0.503111
Chryseobacterium	Eremococcus	-0.866025	0.333333	3	0.503111
Chryseobacterium	Escherichia/Shigella	-0.290212	0.33612	13	0.505128
Chryseobacterium	Facklamia	0.5	1	3	1
Chryseobacterium	Fastidiosipila	-0.774597	0.225403	4	0.416469
Chryseobacterium	Finegoldia	-0.210819	0.789181	4	0.989926
Chryseobacterium	Flavobacterium	-0.564288	0.321723	5	0.503111
Chryseobacterium	Fusobacterium	-0.631579	0.25308	5	0.459885
Chryseobacterium	Gardnerella	-0.792617	0.00624735	10	0.0985263
Chryseobacterium	Gemella	-0.792617	0.00624735	10	0.0985263
Chryseobacterium	Gp4	-0.774597	0.225403	4	0.416469
Chryseobacterium	Granulicatella	-0.870968	0.0238998	6	0.207051
Chryseobacterium	Haemophilus	0.316228	0.683772	4	0.887012
Chryseobacterium	Howardella	-0.774597	0.225403	4	0.416469
Chryseobacterium	Hymenobacter	-0.774597	0.225403	4	0.416469
Chryseobacterium	Janthinobacterium	-0.774597	0.225403	4	0.416469
Chryseobacterium	Lactobacillus	-0.838525	0.00929216	8	0.111901
Chryseobacterium	Megasphaera	-0.774597	0.225403	4	0.416469
Chryseobacterium	Methylibium	-0.774597	0.225403	4	0.416469
Chryseobacterium	Methylobacterium	-0.774597	0.225403	4	0.416469
Chryseobacterium	Morganella	-0.860309	0.0613438	5	0.345669
Chryseobacterium	Mycoplasma	-0.819269	0.00689076	9	0.105924
Chryseobacterium	Neisseria	-0.316228	0.683772	4	0.887012
Chryseobacterium	Ochrobactrum	-0.758971	0.0801412	6	0.386388
Chryseobacterium	Parvimonas	-0.838525	0.00929216	8	0.111901
Chryseobacterium	Pedobacter	-0.354604	0.388751	8	0.568235
Chryseobacterium	Peptoniphilus	0.316228	0.683772	4	0.887012
Chryseobacterium	Peptostreptococcus	-0.774597	0.225403	4	0.416469
Chryseobacterium	Porphyromonas	-0.2	0.916667	4	1
Chryseobacterium	Prevotella	-0.624371	0.0400315	11	0.264074
Chryseobacterium	Propionibacterium	-0.107751	0.726055	13	0.936098
Chryseobacterium	Propionimicrobium	-0.860309	0.0613438	5	0.345669
Chryseobacterium	Pseudochrobactrum	-0.870968	0.0238998	6	0.207051
Chryseobacterium	Pseudomonas	-0.44059	0.151704	12	0.386388
Chryseobacterium	Rothia	-0.774597	0.225403	4	0.416469
Chryseobacterium	Serratia	-0.858754	0.0133265	7	0.145364
Chryseobacterium	Simplicispira	-0.774597	0.225403	4	0.416469
Chryseobacterium	Sneathia	-0.770154	0.00555251	11	0.0953804
Chryseobacterium	Sphingomonas	-0.774597	0.225403	4	0.416469
Chryseobacterium	Staphylococcus	-0.146863	0.648773	12	0.855071
Chryseobacterium	Stenotrophomonas	-0.287143	0.453753	9	0.640815
Chryseobacterium	Streptococcus	0.219686	0.516299	11	0.715654
Chryseobacterium	Sutterella	0.866025	0.333333	3	0.503111
Chryseobacterium	TM7_genera_incertae_sedis	-0.263158	0.668845	5	0.873839
Chryseobacterium	Tatlockia	-0.774597	0.225403	4	0.416469
Chryseobacterium	Turicella	-0.870968	0.0238998	6	0.207051
Chryseobacterium	Ureaplasma	-0.81573	0.00734761	9	0.105924
Chryseobacterium	Varibaculum	-0.774597	0.225403	4	0.416469
Chryseobacterium	Veillonella	-0.792617	0.00624735	10	0.0985263
Chryseobacterium	Yersinia	-0.81573	0.00734761	9	0.105924
Chryseobacterium	Zimmermannella	-0.774597	0.225403	4	0.416469
Citrobacter	Acetivibrio	-1	1	2	1
Citrobacter	Achromobacter	NA	NA	1	NA
Citrobacter	Acinetobacter	-1	1	2	1
Citrobacter	Actinobaculum	-1	1	2	1
Citrobacter	Actinomyces	-0.774597	0.225403	4	0.416469
Citrobacter	Aerococcus	-0.547723	0.12687	9	0.386388
Citrobacter	Aeromonas	-0.353553	0.559404	5	0.753266
Citrobacter	Anaerococcus	-0.5	0.117307	11	0.386388
Citrobacter	Arcanobacterium	-1	1	2	1
Citrobacter	Atopobium	-0.612372	0.143811	7	0.386388
Citrobacter	Bacillus	NA	NA	1	NA
Citrobacter	Campylobacter	-0.774597	0.225403	4	0.416469
Citrobacter	Chelatococcus	-1	1	2	1
Citrobacter	Chryseobacterium	-0.774597	0.225403	4	0.416469
Citrobacter	Citrobacter	NA	NA	1	NA
Citrobacter	Clostridium	-1	1	2	1
Citrobacter	Comamonas	-1	1	2	1
Citrobacter	Corynebacterium	-0.153093	0.557462	17	0.753266
Citrobacter	Delftia	0.308607	0.304937	13	0.503111
Citrobacter	Dialister	-0.547723	0.12687	9	0.386388
Citrobacter	Dorea	-1	1	2	1
Citrobacter	Enterococcus	0.774597	0.225403	4	0.416469
Citrobacter	Eremococcus	-1	1	2	1
Citrobacter	Escherichia/Shigella	0.5	0.117307	11	0.386388
Citrobacter	Facklamia	-0.866025	0.333333	3	0.503111
Citrobacter	Fastidiosipila	-1	1	2	1
Citrobacter	Finegoldia	-0.866025	0.333333	3	0.503111
Citrobacter	Flavobacterium	-0.654654	0.158302	6	0.386388
Citrobacter	Fusobacterium	-0.774597	0.225403	4	0.416469
Citrobacter	Gardnerella	-0.57735	0.133975	8	0.386388
Citrobacter	Gemella	-0.57735	0.133975	8	0.386388
Citrobacter	Gp4	-1	1	2	1
Citrobacter	Granulicatella	-0.774597	0.225403	4	0.416469
Citrobacter	Haemophilus	-0.866025	0.333333	3	0.503111
Citrobacter	Howardella	-1	1	2	1
Citrobacter	Hymenobacter	NA	NA	1	NA
Citrobacter	Janthinobacterium	NA	NA	1	NA
Citrobacter	Lactobacillus	-0.654654	0.158302	6	0.386388
Citrobacter	Megasphaera	-1	1	2	1
Citrobacter	Methylibium	NA	NA	1	NA
Citrobacter	Methylobacterium	-1	1	2	1
Citrobacter	Morganella	-1	1	2	1
Citrobacter	Mycoplasma	-0.617914	0.1392	7	0.386388
Citrobacter	Neisseria	1	1	2	1
Citrobacter	Ochrobactrum	0.707107	0.18169	5	0.408262
Citrobacter	Parvimonas	-0.654654	0.158302	6	0.386388
Citrobacter	Pedobacter	0.408248	0.363217	7	0.538014
Citrobacter	Peptoniphilus	-0.866025	0.333333	3	0.503111
Citrobacter	Peptostreptococcus	-1	1	2	1
Citrobacter	Porphyromonas	-0.707107	0.18169	5	0.408262
Citrobacter	Prevotella	-0.5	0.117307	11	0.386388
Citrobacter	Propionibacterium	0.480384	0.113937	12	0.386388
Citrobacter	Propionimicrobium	-0.866025	0.333333	3	0.503111
Citrobacter	Pseudochrobactrum	0.866025	0.333333	3	0.503111
Citrobacter	Pseudomonas	0.5	0.117307	11	0.386388
Citrobacter	Rothia	-1	1	2	1
Citrobacter	Serratia	-0.258199	0.741801	4	0.94824
Citrobacter	Simplicispira	-1	1	2	1
Citrobacter	Sneathia	-0.547723	0.12687	9	0.386388
Citrobacter	Sphingomonas	NA	NA	1	NA
Citrobacter	Staphylococcus	-0.1	0.769875	11	0.97145
Citrobacter	Stenotrophomonas	0.410792	0.272071	9	0.483745
Citrobacter	Streptococcus	-0.480384	0.113937	12	0.386388
Citrobacter	Sutterella	-1	1	2	1
Citrobacter	TM7_genera_incertae_sedis	-0.774597	0.225403	4	0.416469
Citrobacter	Tatlockia	-1	1	2	1
Citrobacter	Turicella	-0.774597	0.225403	4	0.416469
Citrobacter	Ureaplasma	-0.612372	0.143811	7	0.386388
Citrobacter	Varibaculum	-1	1	2	1
Citrobacter	Veillonella	-0.57735	0.133975	8	0.386388
Citrobacter	Yersinia	0.392792	0.441113	6	0.627837
Citrobacter	Zimmermannella	-1	1	2	1
Clostridium	Acetivibrio	-1	1	2	1
Clostridium	Achromobacter	-1	1	2	1
Clostridium	Acinetobacter	-1	1	2	1
Clostridium	Actinobaculum	-1	1	2	1
Clostridium	Actinomyces	-0.774597	0.225403	4	0.416469
Clostridium	Aerococcus	-0.57735	0.133975	8	0.386388
Clostridium	Aeromonas	-0.654654	0.158302	6	0.386388
Clostridium	Anaerococcus	-0.406181	0.244129	10	0.446532
Clostridium	Arcanobacterium	-1	1	2	1
Clostridium	Atopobium	-0.612372	0.143811	7	0.386388
Clostridium	Bacillus	-1	1	2	1
Clostridium	Campylobacter	-0.774597	0.225403	4	0.416469
Clostridium	Chelatococcus	-1	1	2	1
Clostridium	Chryseobacterium	-0.774597	0.225403	4	0.416469
Clostridium	Citrobacter	-1	1	2	1
Clostridium	Clostridium	NA	NA	1	NA
Clostridium	Comamonas	-1	1	2	1
Clostridium	Corynebacterium	-0.39736	0.102495	18	0.386388
Clostridium	Delftia	0.154303	0.614737	13	0.814427
Clostridium	Dialister	-0.547723	0.12687	9	0.386388
Clostridium	Dorea	-1	1	2	1
Clostridium	Enterococcus	-0.707107	0.18169	5	0.408262
Clostridium	Eremococcus	-1	1	2	1
Clostridium	Escherichia/Shigella	0.1	0.769875	11	0.97145
Clostridium	Facklamia	-0.866025	0.333333	3	0.503111
Clostridium	Fastidiosipila	-1	1	2	1
Clostridium	Finegoldia	-0.866025	0.333333	3	0.503111
Clostridium	Flavobacterium	-0.654654	0.158302	6	0.386388
Clostridium	Fusobacterium	-0.774597	0.225403	4	0.416469
Clostridium	Gardnerella	0.612372	0.143811	7	0.386388
Clostridium	Gemella	-0.57735	0.133975	8	0.386388
Clostridium	Gp4	-1	1	2	1
Clostridium	Granulicatella	-0.774597	0.225403	4	0.416469
Clostridium	Haemophilus	-0.866025	0.333333	3	0.503111
Clostridium	Howardella	-1	1	2	1
Clostridium	Hymenobacter	-1	1	2	1
Clostridium	Janthinobacterium	-1	1	2	1
Clostridium	Lactobacillus	0.707107	0.18169	5	0.408262
Clostridium	Megasphaera	-1	1	2	1
Clostridium	Methylibium	-1	1	2	1
Clostridium	Methylobacterium	NA	NA	1	NA
Clostridium	Morganella	-0.866025	0.333333	3	0.503111
Clostridium	Mycoplasma	-0.617914	0.1392	7	0.386388
Clostridium	Neisseria	-0.866025	0.333333	3	0.503111
Clostridium	Ochrobactrum	-0.654654	0.158302	6	0.386388
Clostridium	Parvimonas	-0.353553	0.559404	5	0.753266
Clostridium	Pedobacter	-0.57735	0.133975	8	0.386388
Clostridium	Peptoniphilus	-0.866025	0.333333	3	0.503111
Clostridium	Peptostreptococcus	-1	1	2	1
Clostridium	Porphyromonas	-0.707107	0.18169	5	0.408262
Clostridium	Prevotella	-0.5	0.117307	11	0.386388
Clostridium	Propionibacterium	0.0436713	0.8928	12	1
Clostridium	Propionimicrobium	-0.866025	0.333333	3	0.503111
Clostridium	Pseudochrobactrum	-0.774597	0.225403	4	0.416469
Clostridium	Pseudomonas	-0.480384	0.113937	12	0.386388
Clostridium	Rothia	NA	NA	1	NA
Clostridium	Serratia	-0.707107	0.18169	5	0.408262
Clostridium	Simplicispira	-1	1	2	1
Clostridium	Sneathia	-0.547723	0.12687	9	0.386388
Clostridium	Sphingomonas	-1	1	2	1
Clostridium	Staphylococcus	-0.480384	0.113937	12	0.386388
Clostridium	Stenotrophomonas	-0.547723	0.12687	9	0.386388
Clostridium	Streptococcus	-0.4	0.222868	11	0.416469
Clostridium	Sutterella	-1	1	2	1
Clostridium	TM7_genera_incertae_sedis	-0.866025	0.333333	3	0.503111
Clostridium	Tatlockia	-1	1	2	1
Clostridium	Turicella	-0.774597	0.225403	4	0.416469
Clostridium	Ureaplasma	-0.612372	0.143811	7	0.386388
Clostridium	Varibaculum	-1	1	2	1
Clostridium	Veillonella	-0.57735	0.133975	8	0.386388
Clostridium	Yersinia	-0.612372	0.143811	7	0.386388
Clostridium	Zimmermannella	-1	1	2	1
Comamonas	Acetivibrio	-1	1	2	1
Comamonas	Achromobacter	-1	1	2	1
Comamonas	Acinetobacter	-1	1	2	1
Comamonas	Actinobaculum	-1	1	2	1
Comamonas	Actinomyces	-0.774597	0.225403	4	0.416469
Comamonas	Aerococcus	-0.547723	0.12687	9	0.386388
Comamonas	Aeromonas	0.707107	0.18169	5	0.408262
Comamonas	Anaerococcus	-0.5	0.117307	11	0.386388
Comamonas	Arcanobacterium	-1	1	2	1
Comamonas	Atopobium	-0.612372	0.143811	7	0.386388
Comamonas	Bacillus	-1	1	2	1
Comamonas	Campylobacter	-0.774597	0.225403	4	0.416469
Comamonas	Chelatococcus	-1	1	2	1
Comamonas	Chryseobacterium	-0.774597	0.225403	4	0.416469
Comamonas	Citrobacter	-1	1	2	1
Comamonas	Clostridium	-1	1	2	1
Comamonas	Comamonas	NA	NA	1	NA
Comamonas	Corynebacterium	0.204124	0.431957	17	0.621535
Comamonas	Delftia	0.46291	0.111173	13	0.386388
Comamonas	Dialister	-0.547723	0.12687	9	0.386388
Comamonas	Dorea	-1	1	2	1
Comamonas	Enterococcus	-0.707107	0.18169	5	0.408262
Comamonas	Eremococcus	-1	1	2	1
Comamonas	Escherichia/Shigella	0.3	0.370083	11	0.542817
Comamonas	Facklamia	-0.866025	0.333333	3	0.503111
Comamonas	Fastidiosipila	-1	1	2	1
Comamonas	Finegoldia	-0.866025	0.333333	3	0.503111
Comamonas	Flavobacterium	0.353553	0.559404	5	0.753266
Comamonas	Fusobacterium	-0.774597	0.225403	4	0.416469
Comamonas	Gardnerella	-0.57735	0.133975	8	0.386388
Comamonas	Gemella	-0.57735	0.133975	8	0.386388
Comamonas	Gp4	-1	1	2	1
Comamonas	Granulicatella	-0.774597	0.225403	4	0.416469
Comamonas	Haemophilus	-0.866025	0.333333	3	0.503111
Comamonas	Howardella	-1	1	2	1
Comamonas	Hymenobacter	-1	1	2	1
Comamonas	Janthinobacterium	-1	1	2	1
Comamonas	Lactobacillus	-0.654654	0.158302	6	0.386388
Comamonas	Megasphaera	-1	1	2	1
Comamonas	Methylibium	-1	1	2	1
Comamonas	Methylobacterium	-1	1	2	1
Comamonas	Morganella	1	1	2	1
Comamonas	Mycoplasma	-0.617914	0.1392	7	0.386388
Comamonas	Neisseria	-0.866025	0.333333	3	0.503111
Comamonas	Ochrobactrum	0.353553	0.559404	5	0.753266
Comamonas	Parvimonas	-0.654654	0.158302	6	0.386388
Comamonas	Pedobacter	-0.57735	0.133975	8	0.386388
Comamonas	Peptoniphilus	-0.866025	0.333333	3	0.503111
Comamonas	Peptostreptococcus	-1	1	2	1
Comamonas	Porphyromonas	-0.707107	0.18169	5	0.408262
Comamonas	Prevotella	-0.5	0.117307	11	0.386388
Comamonas	Propionibacterium	0.393042	0.206256	12	0.416469
Comamonas	Propionimicrobium	-0.866025	0.333333	3	0.503111
Comamonas	Pseudochrobactrum	-0.774597	0.225403	4	0.416469
Comamonas	Pseudomonas	0.1	0.769875	11	0.97145
Comamonas	Rothia	-1	1	2	1
Comamonas	Serratia	-0.707107	0.18169	5	0.408262
Comamonas	Simplicispira	-1	1	2	1
Comamonas	Sneathia	-0.547723	0.12687	9	0.386388
Comamonas	Sphingomonas	-1	1	2	1
Comamonas	Staphylococcus	0.4	0.222868	11	0.416469
Comamonas	Stenotrophomonas	0.273861	0.475797	9	0.668241
Comamonas	Streptococcus	-0.480384	0.113937	12	0.386388
Comamonas	Sutterella	-1	1	2	1
Comamonas	TM7_genera_incertae_sedis	-0.774597	0.225403	4	0.416469
Comamonas	Tatlockia	NA	NA	1	NA
Comamonas	Turicella	-0.774597	0.225403	4	0.416469
Comamonas	Ureaplasma	-0.612372	0.143811	7	0.386388
Comamonas	Varibaculum	-1	1	2	1
Comamonas	Veillonella	-0.57735	0.133975	8	0.386388
Comamonas	Yersinia	0.130931	0.804726	6	1
Comamonas	Zimmermannella	-1	1	2	1
Corynebacterium	Acetivibrio	-0.255155	0.322963	17	0.503111
Corynebacterium	Achromobacter	-0.153093	0.557462	17	0.753266
Corynebacterium	Acinetobacter	0	1	17	1
Corynebacterium	Actinobaculum	-0.051031	0.84578	17	1
Corynebacterium	Actinomyces	0.248734	0.335705	17	0.505128
Corynebacterium	Aerococcus	-0.608393	0.00738183	18	0.105924
Corynebacterium	Aeromonas	0.260024	0.313493	17	0.503111
Corynebacterium	Anaerococcus	-0.255135	0.291799	19	0.503111
Corynebacterium	Arcanobacterium	-0.255155	0.322963	17	0.503111
Corynebacterium	Atopobium	-0.440059	0.0676199	18	0.375224
Corynebacterium	Bacillus	-0.153093	0.557462	17	0.753266
Corynebacterium	Campylobacter	-0.646503	0.00374085	18	0.0747289
Corynebacterium	Chelatococcus	0.102062	0.696699	17	0.900529
Corynebacterium	Chryseobacterium	0.221097	0.393772	17	0.574988
Corynebacterium	Citrobacter	-0.153093	0.557462	17	0.753266
Corynebacterium	Clostridium	-0.39736	0.102495	18	0.386388
Corynebacterium	Comamonas	0.204124	0.431957	17	0.621535
Corynebacterium	Corynebacterium	1	1.11507e-05	17	0.00378678
Corynebacterium	Delftia	0.209605	0.403849	18	0.587941
Corynebacterium	Dialister	-0.645781	0.00379254	18	0.0750244
Corynebacterium	Dorea	-0.204124	0.431957	17	0.621535
Corynebacterium	Enterococcus	-0.138314	0.596528	17	0.796518
Corynebacterium	Eremococcus	0.357217	0.159246	17	0.388319
Corynebacterium	Escherichia/Shigella	0.0350846	0.890077	18	1
Corynebacterium	Facklamia	0.205666	0.428411	17	0.618047
Corynebacterium	Fastidiosipila	-0.39736	0.102495	18	0.386388
Corynebacterium	Finegoldia	0.183787	0.480124	17	0.673946
Corynebacterium	Flavobacterium	0.465306	0.0598147	17	0.345669
Corynebacterium	Fusobacterium	-0.265316	0.303387	17	0.503111
Corynebacterium	Gardnerella	-0.444873	0.0643282	18	0.359307
Corynebacterium	Gemella	-0.660854	0.00282815	18	0.0623663
Corynebacterium	Gp4	0.408248	0.103771	17	0.386388
Corynebacterium	Granulicatella	-0.30975	0.210987	18	0.416469
Corynebacterium	Haemophilus	-0.284432	0.268524	17	0.480458
Corynebacterium	Howardella	-0.39736	0.102495	18	0.386388
Corynebacterium	Hymenobacter	-0.153093	0.557462	17	0.753266
Corynebacterium	Janthinobacterium	-0.153093	0.557462	17	0.753266
Corynebacterium	Lactobacillus	-0.210274	0.402314	18	0.586042
Corynebacterium	Megasphaera	-0.306186	0.231988	17	0.42647
Corynebacterium	Methylibium	-0.153093	0.557462	17	0.753266
Corynebacterium	Methylobacterium	-0.39736	0.102495	18	0.386388
Corynebacterium	Morganella	0.0525105	0.841362	17	1
Corynebacterium	Mycoplasma	-0.653191	0.00328944	18	0.0682501
Corynebacterium	Neisseria	-0.153156	0.5573	17	0.753266
Corynebacterium	Ochrobactrum	0.264586	0.30477	17	0.503111
Corynebacterium	Parvimonas	-0.705311	0.000743098	19	0.0313962
Corynebacterium	Pedobacter	0.312823	0.221505	17	0.416469
Corynebacterium	Peptoniphilus	0.0656381	0.802365	17	1
Corynebacterium	Peptostreptococcus	-0.39736	0.102495	18	0.386388
Corynebacterium	Porphyromonas	-0.0467596	0.853824	18	1
Corynebacterium	Prevotella	-0.578804	0.0118444	18	0.134979
Corynebacterium	Propionibacterium	0.126138	0.617964	18	0.818276
Corynebacterium	Propionimicrobium	0.140028	0.59194	17	0.791636
Corynebacterium	Pseudochrobactrum	0.0073699	0.977604	17	1
Corynebacterium	Pseudomonas	0.379553	0.132935	17	0.386388
Corynebacterium	Rothia	-0.39736	0.102495	18	0.386388
Corynebacterium	Serratia	0.447873	0.071411	17	0.386388
Corynebacterium	Simplicispira	0.306186	0.231988	17	0.42647
Corynebacterium	Sneathia	-0.678636	0.00195926	18	0.0496583
Corynebacterium	Sphingomonas	-0.153093	0.557462	17	0.753266
Corynebacterium	Staphylococcus	0.592503	0.0122006	17	0.138419
Corynebacterium	Stenotrophomonas	0.393598	0.106089	18	0.386388
Corynebacterium	Streptococcus	-0.306369	0.202056	19	0.416469
Corynebacterium	Sutterella	-0.051031	0.84578	17	1
Corynebacterium	TM7_genera_incertae_sedis	-0.373288	0.127058	18	0.386388
Corynebacterium	Tatlockia	0.204124	0.431957	17	0.621535
Corynebacterium	Turicella	0.512208	0.0355464	17	0.244464
Corynebacterium	Ureaplasma	-0.573577	0.0160707	17	0.166053
Corynebacterium	Varibaculum	0.408248	0.103771	17	0.386388
Corynebacterium	Veillonella	-0.557559	0.0162111	18	0.166155
Corynebacterium	Yersinia	0.217959	0.400689	17	0.584343
Corynebacterium	Zimmermannella	0.051031	0.84578	17	1
Delftia	Acetivibrio	-0.385758	0.192978	13	0.416469
Delftia	Achromobacter	0.308607	0.304937	13	0.503111
Delftia	Acinetobacter	0.0771517	0.802187	13	1
Delftia	Actinobaculum	0	1	13	1
Delftia	Actinomyces	0.0743109	0.809348	13	1
Delftia	Aerococcus	-0.719979	0.00166038	16	0.0449892
Delftia	Aeromonas	0.227962	0.433136	14	0.622397
Delftia	Anaerococcus	-0.504124	0.0329031	18	0.236117
Delftia	Arcanobacterium	-0.385758	0.192978	13	0.416469
Delftia	Atopobium	-0.582728	0.0226247	15	0.207051
Delftia	Bacillus	0.308607	0.304937	13	0.503111
Delftia	Campylobacter	-0.675053	0.00411524	16	0.0803182
Delftia	Chelatococcus	-0.0771517	0.802187	13	1
Delftia	Chryseobacterium	-0.235478	0.417695	14	0.6043
Delftia	Citrobacter	0.308607	0.304937	13	0.503111
Delftia	Clostridium	0.154303	0.614737	13	0.814427
Delftia	Comamonas	0.46291	0.111173	13	0.386388
Delftia	Corynebacterium	0.209605	0.403849	18	0.587941
Delftia	Delftia	1	0	13	0
Delftia	Dialister	-0.636863	0.00597279	17	0.0985263
Delftia	Dorea	-0.46291	0.111173	13	0.386388
Delftia	Enterococcus	-0.178916	0.523471	15	0.723626
Delftia	Eremococcus	-0.447214	0.108864	14	0.386388
Delftia	Escherichia/Shigella	0.364242	0.200425	14	0.416469
Delftia	Facklamia	-0.277678	0.336454	14	0.505128
Delftia	Fastidiosipila	-0.447214	0.108864	14	0.386388
Delftia	Finegoldia	-0.331771	0.246524	14	0.450589
Delftia	Flavobacterium	0.35603	0.211525	14	0.416469
Delftia	Fusobacterium	-0.423572	0.149222	13	0.386388
Delftia	Gardnerella	-0.478837	0.0709518	15	0.386388
Delftia	Gemella	-0.685875	0.0033538	16	0.06837
Delftia	Gp4	0.231455	0.446742	13	0.6348
Delftia	Granulicatella	-0.651567	0.00849783	15	0.111901
Delftia	Haemophilus	-0.277678	0.336454	14	0.505128
Delftia	Howardella	-0.447214	0.108864	14	0.386388
Delftia	Hymenobacter	0.308607	0.304937	13	0.503111
Delftia	Janthinobacterium	0.308607	0.304937	13	0.503111
Delftia	Lactobacillus	-0.523517	0.0451986	15	0.288523
Delftia	Megasphaera	-0.308607	0.304937	13	0.503111
Delftia	Methylibium	0.308607	0.304937	13	0.503111
Delftia	Methylobacterium	0.154303	0.614737	13	0.814427
Delftia	Morganella	0.576557	0.0391462	13	0.261009
Delftia	Mycoplasma	-0.798378	0.000359214	15	0.0258425
Delftia	Neisseria	0.2446	0.420588	13	0.607795
Delftia	Ochrobactrum	0.123431	0.661201	15	0.866073
Delftia	Parvimonas	-0.591617	0.0201719	15	0.198912
Delftia	Pedobacter	0.207431	0.458203	15	0.646741
Delftia	Peptoniphilus	-0.277678	0.336454	14	0.505128
Delftia	Peptostreptococcus	-0.447214	0.108864	14	0.386388
Delftia	Porphyromonas	-0.410589	0.128456	15	0.386388
Delftia	Prevotella	-0.627346	0.00702369	17	0.105924
Delftia	Propionibacterium	0.539054	0.0466872	14	0.297281
Delftia	Propionimicrobium	-0.0786214	0.798488	13	0.99914
Delftia	Pseudochrobactrum	0.163484	0.59357	13	0.793399
Delftia	Pseudomonas	0.383261	0.14283	16	0.386388
Delftia	Rothia	0.154303	0.614737	13	0.814427
Delftia	Serratia	0.189952	0.515411	14	0.714812
Delftia	Simplicispira	0.385758	0.192978	13	0.416469
Delftia	Sneathia	-0.782394	0.000205715	17	0.0230356
Delftia	Sphingomonas	0.308607	0.304937	13	0.503111
Delftia	Staphylococcus	0.344336	0.191555	16	0.416469
Delftia	Stenotrophomonas	0.551932	0.0329099	15	0.236117
Delftia	Streptococcus	-0.340558	0.166698	18	0.403402
Delftia	Sutterella	0	1	13	1
Delftia	TM7_genera_incertae_sedis	-0.196924	0.519031	13	0.719049
Delftia	Tatlockia	0.46291	0.111173	13	0.386388
Delftia	Turicella	-0.291289	0.292182	15	0.503111
Delftia	Ureaplasma	-0.711824	0.00198156	16	0.0496583
Delftia	Varibaculum	0.231455	0.446742	13	0.6348
Delftia	Veillonella	-0.72063	0.00110064	17	0.0389353
Delftia	Yersinia	0.345617	0.226142	14	0.41753
Delftia	Zimmermannella	-0.154303	0.614737	13	0.814427
Dialister	Acetivibrio	0.412393	0.309959	8	0.503111
Dialister	Achromobacter	-0.547723	0.12687	9	0.386388
Dialister	Acinetobacter	-0.547723	0.12687	9	0.386388
Dialister	Actinobaculum	-0.247436	0.554646	8	0.753266
Dialister	Actinomyces	-0.583391	0.0766624	10	0.386388
Dialister	Aerococcus	-0.0670732	0.853936	10	1
Dialister	Aeromonas	-0.714421	0.00904036	12	0.111901
Dialister	Anaerococcus	-0.456387	0.13587	12	0.386388
Dialister	Arcanobacterium	0.412393	0.309959	8	0.503111
Dialister	Atopobium	0.220371	0.568838	9	0.764756
Dialister	Bacillus	-0.547723	0.12687	9	0.386388
Dialister	Campylobacter	0.163663	0.698567	8	0.902485
Dialister	Chelatococcus	-0.547723	0.12687	9	0.386388
Dialister	Chryseobacterium	-0.583391	0.0766624	10	0.386388
Dialister	Citrobacter	-0.547723	0.12687	9	0.386388
Dialister	Clostridium	-0.547723	0.12687	9	0.386388
Dialister	Comamonas	-0.547723	0.12687	9	0.386388
Dialister	Corynebacterium	-0.645781	0.00379254	18	0.0750244
Dialister	Delftia	-0.636863	0.00597279	17	0.0985263
Dialister	Dialister	1	4.96032e-05	8	0.00928539
Dialister	Dorea	-0.547723	0.12687	9	0.386388
Dialister	Enterococcus	-0.760203	0.0107052	10	0.125202
Dialister	Eremococcus	-0.547723	0.12687	9	0.386388
Dialister	Escherichia/Shigella	-0.725644	0.000976519	17	0.0376911
Dialister	Facklamia	-0.479257	0.191767	9	0.416469
Dialister	Fastidiosipila	0.57735	0.133975	8	0.386388
Dialister	Finegoldia	-0.730297	0.0254636	9	0.216067
Dialister	Flavobacterium	-0.738235	0.00611392	12	0.0985263
Dialister	Fusobacterium	-0.0990148	0.79993	9	1
Dialister	Gardnerella	-0.554046	0.0769744	11	0.386388
Dialister	Gemella	0.602516	0.0859534	9	0.386388
Dialister	Gp4	-0.547723	0.12687	9	0.386388
Dialister	Granulicatella	0.463713	0.247138	8	0.451388
Dialister	Haemophilus	-0.483197	0.225149	8	0.416469
Dialister	Howardella	0.57735	0.133975	8	0.386388
Dialister	Hymenobacter	-0.547723	0.12687	9	0.386388
Dialister	Janthinobacterium	-0.547723	0.12687	9	0.386388
Dialister	Lactobacillus	-0.8004	0.00308442	11	0.0656136
Dialister	Megasphaera	0.0824786	0.846053	8	1
Dialister	Methylibium	-0.547723	0.12687	9	0.386388
Dialister	Methylobacterium	-0.547723	0.12687	9	0.386388
Dialister	Morganella	-0.694106	0.0259586	10	0.216067
Dialister	Mycoplasma	0.578854	0.102443	9	0.386388
Dialister	Neisseria	-0.547723	0.12687	9	0.386388
Dialister	Ochrobactrum	-0.773956	0.00313466	12	0.0657118
Dialister	Parvimonas	0.522233	0.149224	9	0.386388
Dialister	Pedobacter	-0.798797	0.000611361	14	0.0305321
Dialister	Peptoniphilus	-0.592306	0.121835	8	0.386388
Dialister	Peptostreptococcus	0.57735	0.133975	8	0.386388
Dialister	Porphyromonas	-0.0753354	0.836136	10	1
Dialister	Prevotella	0.559273	0.0927888	10	0.386388
Dialister	Propionibacterium	-0.618751	0.0106079	16	0.124795
Dialister	Propionimicrobium	-0.182574	0.63824	9	0.84206
Dialister	Pseudochrobactrum	-0.448762	0.193286	10	0.416469
Dialister	Pseudomonas	-0.758196	0.000420251	17	0.0258425
Dialister	Rothia	-0.547723	0.12687	9	0.386388
Dialister	Serratia	-0.813151	0.00129851	12	0.0400387
Dialister	Simplicispira	-0.547723	0.12687	9	0.386388
Dialister	Sneathia	0.216667	0.580941	9	0.778562
Dialister	Sphingomonas	-0.547723	0.12687	9	0.386388
Dialister	Staphylococcus	-0.641978	0.00987281	15	0.117231
Dialister	Stenotrophomonas	-0.816609	0.000113464	16	0.0160552
Dialister	Streptococcus	-0.308457	0.305185	13	0.503111
Dialister	Sutterella	-0.247436	0.554646	8	0.753266
Dialister	TM7_genera_incertae_sedis	-0.0396059	0.919421	9	1
Dialister	Tatlockia	-0.547723	0.12687	9	0.386388
Dialister	Turicella	-0.785334	0.0071047	10	0.105924
Dialister	Ureaplasma	-0.576354	0.10429	9	0.386388
Dialister	Varibaculum	-0.547723	0.12687	9	0.386388
Dialister	Veillonella	-0.209207	0.589047	9	0.788596
Dialister	Yersinia	-0.672484	0.0165741	12	0.168452
Dialister	Zimmermannella	0.247436	0.554646	8	0.753266
Dorea	Acetivibrio	-1	1	2	1
Dorea	Achromobacter	-1	1	2	1
Dorea	Acinetobacter	-1	1	2	1
Dorea	Actinobaculum	-1	1	2	1
Dorea	Actinomyces	-0.774597	0.225403	4	0.416469
Dorea	Aerococcus	0.57735	0.133975	8	0.386388
Dorea	Aeromonas	-0.654654	0.158302	6	0.386388
Dorea	Anaerococcus	-0.5	0.117307	11	0.386388
Dorea	Arcanobacterium	-1	1	2	1
Dorea	Atopobium	-0.612372	0.143811	7	0.386388
Dorea	Bacillus	-1	1	2	1
Dorea	Campylobacter	-0.774597	0.225403	4	0.416469
Dorea	Chelatococcus	-1	1	2	1
Dorea	Chryseobacterium	-0.774597	0.225403	4	0.416469
Dorea	Citrobacter	-1	1	2	1
Dorea	Clostridium	-1	1	2	1
Dorea	Comamonas	-1	1	2	1
Dorea	Corynebacterium	-0.204124	0.431957	17	0.621535
Dorea	Delftia	-0.46291	0.111173	13	0.386388
Dorea	Dialister	-0.547723	0.12687	9	0.386388
Dorea	Dorea	NA	NA	1	NA
Dorea	Enterococcus	-0.707107	0.18169	5	0.408262
Dorea	Eremococcus	-1	1	2	1
Dorea	Escherichia/Shigella	-0.4	0.222868	11	0.416469
Dorea	Facklamia	-0.866025	0.333333	3	0.503111
Dorea	Fastidiosipila	-1	1	2	1
Dorea	Finegoldia	-0.866025	0.333333	3	0.503111
Dorea	Flavobacterium	-0.654654	0.158302	6	0.386388
Dorea	Fusobacterium	-0.774597	0.225403	4	0.416469
Dorea	Gardnerella	0.204124	0.660642	7	0.866073
Dorea	Gemella	-0.57735	0.133975	8	0.386388
Dorea	Gp4	-1	1	2	1
Dorea	Granulicatella	-0.774597	0.225403	4	0.416469
Dorea	Haemophilus	-0.866025	0.333333	3	0.503111
Dorea	Howardella	-1	1	2	1
Dorea	Hymenobacter	-1	1	2	1
Dorea	Janthinobacterium	-1	1	2	1
Dorea	Lactobacillus	0	1	5	1
Dorea	Megasphaera	-1	1	2	1
Dorea	Methylibium	-1	1	2	1
Dorea	Methylobacterium	-1	1	2	1
Dorea	Morganella	-0.866025	0.333333	3	0.503111
Dorea	Mycoplasma	-0.664211	0.1502	6	0.386388
Dorea	Neisseria	-0.866025	0.333333	3	0.503111
Dorea	Ochrobactrum	-0.654654	0.158302	6	0.386388
Dorea	Parvimonas	-0.654654	0.158302	6	0.386388
Dorea	Pedobacter	-0.57735	0.133975	8	0.386388
Dorea	Peptoniphilus	-0.866025	0.333333	3	0.503111
Dorea	Peptostreptococcus	-1	1	2	1
Dorea	Porphyromonas	-0.707107	0.18169	5	0.408262
Dorea	Prevotella	-0.5	0.117307	11	0.386388
Dorea	Propionibacterium	-0.480384	0.113937	12	0.386388
Dorea	Propionimicrobium	-0.866025	0.333333	3	0.503111
Dorea	Pseudochrobactrum	-0.774597	0.225403	4	0.416469
Dorea	Pseudomonas	-0.5	0.117307	11	0.386388
Dorea	Rothia	-1	1	2	1
Dorea	Serratia	-0.707107	0.18169	5	0.408262
Dorea	Simplicispira	-1	1	2	1
Dorea	Sneathia	-0.547723	0.12687	9	0.386388
Dorea	Sphingomonas	-1	1	2	1
Dorea	Staphylococcus	-0.480384	0.113937	12	0.386388
Dorea	Stenotrophomonas	-0.522233	0.121503	10	0.386388
Dorea	Streptococcus	-0.480384	0.113937	12	0.386388
Dorea	Sutterella	-1	1	2	1
Dorea	TM7_genera_incertae_sedis	-0.774597	0.225403	4	0.416469
Dorea	Tatlockia	-1	1	2	1
Dorea	Turicella	-0.774597	0.225403	4	0.416469
Dorea	Ureaplasma	-0.612372	0.143811	7	0.386388
Dorea	Varibaculum	-1	1	2	1
Dorea	Veillonella	-0.57735	0.133975	8	0.386388
Dorea	Yersinia	-0.612372	0.143811	7	0.386388
Dorea	Zimmermannella	-1	1	2	1
Enterococcus	Acetivibrio	-0.707107	0.18169	5	0.408262
Enterococcus	Achromobacter	0.774597	0.225403	4	0.416469
Enterococcus	Acinetobacter	-0.707107	0.18169	5	0.408262
Enterococcus	Actinobaculum	-0.258199	0.741801	4	0.94824
Enterococcus	Actinomyces	-0.492833	0.320601	6	0.503111
Enterococcus	Aerococcus	-0.765092	0.00607602	11	0.0985263
Enterococcus	Aeromonas	-0.610853	0.107674	8	0.386388
Enterococcus	Anaerococcus	-0.254233	0.425226	12	0.6138
Enterococcus	Arcanobacterium	-0.707107	0.18169	5	0.408262
Enterococcus	Atopobium	-0.854199	0.00336884	9	0.06837
Enterococcus	Bacillus	0.774597	0.225403	4	0.416469
Enterococcus	Campylobacter	-0.831655	0.0401244	6	0.264074
Enterococcus	Chelatococcus	-0.707107	0.18169	5	0.408262
Enterococcus	Chryseobacterium	-0.492833	0.320601	6	0.503111
Enterococcus	Citrobacter	0.774597	0.225403	4	0.416469
Enterococcus	Clostridium	-0.707107	0.18169	5	0.408262
Enterococcus	Comamonas	-0.707107	0.18169	5	0.408262
Enterococcus	Corynebacterium	-0.138314	0.596528	17	0.796518
Enterococcus	Delftia	-0.178916	0.523471	15	0.723626
Enterococcus	Dialister	-0.760203	0.0107052	10	0.125202
Enterococcus	Dorea	-0.707107	0.18169	5	0.408262
Enterococcus	Enterococcus	1	0.0833333	4	0.386388
Enterococcus	Eremococcus	-0.707107	0.18169	5	0.408262
Enterococcus	Escherichia/Shigella	-0.178085	0.560511	13	0.754358
Enterococcus	Facklamia	-0.447214	0.450185	5	0.636481
Enterococcus	Fastidiosipila	-0.707107	0.18169	5	0.408262
Enterococcus	Finegoldia	-0.823193	0.0441274	6	0.282393
Enterococcus	Flavobacterium	-0.675838	0.0657968	8	0.365905
Enterococcus	Fusobacterium	-0.800853	0.05554	6	0.337579
Enterococcus	Gardnerella	-0.82983	0.00157425	11	0.0431141
Enterococcus	Gemella	-0.870935	0.00103588	10	0.0376911
Enterococcus	Gp4	-0.707107	0.18169	5	0.408262
Enterococcus	Granulicatella	-0.858754	0.0133265	7	0.145364
Enterococcus	Haemophilus	-0.737865	0.262135	4	0.472679
Enterococcus	Howardella	-0.707107	0.18169	5	0.408262
Enterococcus	Hymenobacter	0.774597	0.225403	4	0.416469
Enterococcus	Janthinobacterium	0.774597	0.225403	4	0.416469
Enterococcus	Lactobacillus	-0.454891	0.257436	8	0.466517
Enterococcus	Megasphaera	-0.707107	0.18169	5	0.408262
Enterococcus	Methylibium	0.774597	0.225403	4	0.416469
Enterococcus	Methylobacterium	-0.707107	0.18169	5	0.408262
Enterococcus	Morganella	-0.223607	0.717686	5	0.926715
Enterococcus	Mycoplasma	-0.848104	0.00193073	10	0.0496583
Enterococcus	Neisseria	0.632456	0.367544	4	0.54253
Enterococcus	Ochrobactrum	0.463817	0.354164	6	0.529842
Enterococcus	Parvimonas	-0.858116	0.00307483	9	0.0656136
Enterococcus	Pedobacter	-0.338697	0.338403	10	0.507754
Enterococcus	Peptoniphilus	-0.447214	0.450185	5	0.636481
Enterococcus	Peptostreptococcus	-0.707107	0.18169	5	0.408262
Enterococcus	Porphyromonas	-0.615385	0.141295	7	0.386388
Enterococcus	Prevotella	-0.837718	0.000670458	12	0.0313962
Enterococcus	Propionibacterium	-0.0134219	0.965288	13	1
Enterococcus	Propionimicrobium	-0.823193	0.0441274	6	0.282393
Enterococcus	Pseudochrobactrum	0	1	6	1
Enterococcus	Pseudomonas	0.0571216	0.852953	13	1
Enterococcus	Rothia	-0.707107	0.18169	5	0.408262
Enterococcus	Serratia	0.176471	0.738042	6	0.94824
Enterococcus	Simplicispira	-0.707107	0.18169	5	0.408262
Enterococcus	Sneathia	-0.552566	0.0779326	11	0.386388
Enterococcus	Sphingomonas	0.774597	0.225403	4	0.416469
Enterococcus	Staphylococcus	-0.483854	0.0938716	13	0.386388
Enterococcus	Stenotrophomonas	-0.184353	0.610156	10	0.810965
Enterococcus	Streptococcus	-0.292328	0.332445	13	0.503111
Enterococcus	Sutterella	-0.258199	0.741801	4	0.94824
Enterococcus	TM7_genera_incertae_sedis	-0.646843	0.165057	6	0.39981
Enterococcus	Tatlockia	-0.707107	0.18169	5	0.408262
Enterococcus	Turicella	-0.677645	0.139121	6	0.386388
Enterococcus	Ureaplasma	-0.891338	0.00125031	9	0.0400387
Enterococcus	Varibaculum	-0.707107	0.18169	5	0.408262
Enterococcus	Veillonella	-0.870935	0.00103588	10	0.0376911
Enterococcus	Yersinia	-0.0510393	0.904467	8	1
Enterococcus	Zimmermannella	-0.707107	0.18169	5	0.408262
Eremococcus	Acetivibrio	-1	1	2	1
Eremococcus	Achromobacter	-1	1	2	1
Eremococcus	Acinetobacter	-1	1	2	1
Eremococcus	Actinobaculum	-1	1	2	1
Eremococcus	Actinomyces	-0.774597	0.225403	4	0.416469
Eremococcus	Aerococcus	-0.547723	0.12687	9	0.386388
Eremococcus	Aeromonas	0	1	5	1
Eremococcus	Anaerococcus	0.174078	0.630536	10	0.832759
Eremococcus	Arcanobacterium	-1	1	2	1
Eremococcus	Atopobium	-0.612372	0.143811	7	0.386388
Eremococcus	Bacillus	-1	1	2	1
Eremococcus	Campylobacter	-0.774597	0.225403	4	0.416469
Eremococcus	Chelatococcus	-1	1	2	1
Eremococcus	Chryseobacterium	-0.866025	0.333333	3	0.503111
Eremococcus	Citrobacter	-1	1	2	1
Eremococcus	Clostridium	-1	1	2	1
Eremococcus	Comamonas	-1	1	2	1
Eremococcus	Corynebacterium	0.357217	0.159246	17	0.388319
Eremococcus	Delftia	-0.447214	0.108864	14	0.386388
Eremococcus	Dialister	-0.547723	0.12687	9	0.386388
Eremococcus	Dorea	-1	1	2	1
Eremococcus	Enterococcus	-0.707107	0.18169	5	0.408262
Eremococcus	Eremococcus	NA	NA	1	NA
Eremococcus	Escherichia/Shigella	-0.480384	0.113937	12	0.386388
Eremococcus	Facklamia	-1	1	2	1
Eremococcus	Fastidiosipila	-1	1	2	1
Eremococcus	Finegoldia	-0.866025	0.333333	3	0.503111
Eremococcus	Flavobacterium	-0.707107	0.18169	5	0.408262
Eremococcus	Fusobacterium	-0.774597	0.225403	4	0.416469
Eremococcus	Gardnerella	-0.57735	0.133975	8	0.386388
Eremococcus	Gemella	-0.57735	0.133975	8	0.386388
Eremococcus	Gp4	-1	1	2	1
Eremococcus	Granulicatella	-0.774597	0.225403	4	0.416469
Eremococcus	Haemophilus	-0.866025	0.333333	3	0.503111
Eremococcus	Howardella	-1	1	2	1
Eremococcus	Hymenobacter	-1	1	2	1
Eremococcus	Janthinobacterium	-1	1	2	1
Eremococcus	Lactobacillus	-0.654654	0.158302	6	0.386388
Eremococcus	Megasphaera	-1	1	2	1
Eremococcus	Methylibium	-1	1	2	1
Eremococcus	Methylobacterium	-1	1	2	1
Eremococcus	Morganella	-0.866025	0.333333	3	0.503111
Eremococcus	Mycoplasma	-0.617914	0.1392	7	0.386388
Eremococcus	Neisseria	-0.866025	0.333333	3	0.503111
Eremococcus	Ochrobactrum	-0.707107	0.18169	5	0.408262
Eremococcus	Parvimonas	-0.654654	0.158302	6	0.386388
Eremococcus	Pedobacter	-0.204124	0.660642	7	0.866073
Eremococcus	Peptoniphilus	-0.866025	0.333333	3	0.503111
Eremococcus	Peptostreptococcus	-1	1	2	1
Eremococcus	Porphyromonas	-0.774597	0.225403	4	0.416469
Eremococcus	Prevotella	-0.5	0.117307	11	0.386388
Eremococcus	Propionibacterium	-0.46291	0.111173	13	0.386388
Eremococcus	Propionimicrobium	-0.866025	0.333333	3	0.503111
Eremococcus	Pseudochrobactrum	-0.774597	0.225403	4	0.416469
Eremococcus	Pseudomonas	-0.3	0.370083	11	0.542817
Eremococcus	Rothia	-1	1	2	1
Eremococcus	Serratia	-0.707107	0.18169	5	0.408262
Eremococcus	Simplicispira	-1	1	2	1
Eremococcus	Sneathia	-0.547723	0.12687	9	0.386388
Eremococcus	Sphingomonas	-1	1	2	1
Eremococcus	Staphylococcus	0.5	0.117307	11	0.386388
Eremococcus	Stenotrophomonas	-0.136931	0.725369	9	0.935688
Eremococcus	Streptococcus	-0.5	0.117307	11	0.386388
Eremococcus	Sutterella	-1	1	2	1
Eremococcus	TM7_genera_incertae_sedis	-0.774597	0.225403	4	0.416469
Eremococcus	Tatlockia	-1	1	2	1
Eremococcus	Turicella	-0.774597	0.225403	4	0.416469
Eremococcus	Ureaplasma	-0.612372	0.143811	7	0.386388
Eremococcus	Varibaculum	-1	1	2	1
Eremococcus	Veillonella	-0.57735	0.133975	8	0.386388
Eremococcus	Yersinia	-0.612372	0.143811	7	0.386388
Eremococcus	Zimmermannella	-1	1	2	1
Escherichia/Shigella	Acetivibrio	-0.2	0.555445	11	0.753266
Escherichia/Shigella	Achromobacter	0.5	0.117307	11	0.386388
Escherichia/Shigella	Acinetobacter	0.2	0.555445	11	0.753266
Escherichia/Shigella	Actinobaculum	-0.480384	0.113937	12	0.386388
Escherichia/Shigella	Actinomyces	-0.128505	0.690617	12	0.893574
Escherichia/Shigella	Aerococcus	-0.736945	0.0017226	15	0.0461838
Escherichia/Shigella	Aeromonas	0.171556	0.593946	12	0.793486
Escherichia/Shigella	Anaerococcus	-0.477656	0.0524892	17	0.323704
Escherichia/Shigella	Arcanobacterium	-0.2	0.555445	11	0.753266
Escherichia/Shigella	Atopobium	-0.611174	0.020227	14	0.198912
Escherichia/Shigella	Bacillus	0.5	0.117307	11	0.386388
Escherichia/Shigella	Campylobacter	-0.709561	0.00447756	14	0.0835483
Escherichia/Shigella	Chelatococcus	0.4	0.222868	11	0.416469
Escherichia/Shigella	Chryseobacterium	-0.290212	0.33612	13	0.505128
Escherichia/Shigella	Citrobacter	0.5	0.117307	11	0.386388
Escherichia/Shigella	Clostridium	0.1	0.769875	11	0.97145
Escherichia/Shigella	Comamonas	0.3	0.370083	11	0.542817
Escherichia/Shigella	Corynebacterium	0.0350846	0.890077	18	1
Escherichia/Shigella	Delftia	0.364242	0.200425	14	0.416469
Escherichia/Shigella	Dialister	-0.725644	0.000976519	17	0.0376911
Escherichia/Shigella	Dorea	-0.4	0.222868	11	0.416469
Escherichia/Shigella	Enterococcus	-0.178085	0.560511	13	0.754358
Escherichia/Shigella	Eremococcus	-0.480384	0.113937	12	0.386388
Escherichia/Shigella	Escherichia/Shigella	1	0	11	0
Escherichia/Shigella	Facklamia	-0.625463	0.0222401	13	0.207051
Escherichia/Shigella	Fastidiosipila	-0.480384	0.113937	12	0.386388
Escherichia/Shigella	Finegoldia	-0.0107511	0.973546	12	1
Escherichia/Shigella	Flavobacterium	-0.239261	0.410033	14	0.596603
Escherichia/Shigella	Fusobacterium	-0.321263	0.30857	12	0.503111
Escherichia/Shigella	Gardnerella	-0.464399	0.0943426	14	0.386388
Escherichia/Shigella	Gemella	-0.725085	0.00222305	15	0.051946
Escherichia/Shigella	Gp4	-0.1	0.769875	11	0.97145
Escherichia/Shigella	Granulicatella	-0.580423	0.0375473	13	0.251544
Escherichia/Shigella	Haemophilus	-0.625463	0.0222401	13	0.207051
Escherichia/Shigella	Howardella	-0.480384	0.113937	12	0.386388
Escherichia/Shigella	Hymenobacter	0.5	0.117307	11	0.386388
Escherichia/Shigella	Janthinobacterium	0.5	0.117307	11	0.386388
Escherichia/Shigella	Lactobacillus	-0.454816	0.118399	13	0.386388
Escherichia/Shigella	Megasphaera	-0.480384	0.113937	12	0.386388
Escherichia/Shigella	Methylibium	0.5	0.117307	11	0.386388
Escherichia/Shigella	Methylobacterium	0.1	0.769875	11	0.97145
Escherichia/Shigella	Morganella	0.579812	0.0615263	11	0.345933
Escherichia/Shigella	Mycoplasma	-0.822527	0.000304178	14	0.0258425
Escherichia/Shigella	Neisseria	0.0591312	0.855158	12	1
Escherichia/Shigella	Ochrobactrum	0.0815532	0.79112	13	0.99187
Escherichia/Shigella	Parvimonas	-0.511968	0.0612698	14	0.345669
Escherichia/Shigella	Pedobacter	-0.0165015	0.95535	14	1
Escherichia/Shigella	Peptoniphilus	-0.625463	0.0222401	13	0.207051
Escherichia/Shigella	Peptostreptococcus	-0.480384	0.113937	12	0.386388
Escherichia/Shigella	Porphyromonas	-0.456243	0.101055	14	0.386388
Escherichia/Shigella	Prevotella	-0.495828	0.0429589	17	0.280554
Escherichia/Shigella	Propionibacterium	0.676754	0.0110716	13	0.12847
Escherichia/Shigella	Propionimicrobium	-0.215744	0.524043	11	0.723631
Escherichia/Shigella	Pseudochrobactrum	0.208124	0.539148	11	0.74328
Escherichia/Shigella	Pseudomonas	0.26	0.34935	15	0.523562
Escherichia/Shigella	Rothia	0.1	0.769875	11	0.97145
Escherichia/Shigella	Serratia	-0.220504	0.491028	12	0.687572
Escherichia/Shigella	Simplicispira	-0.480384	0.113937	12	0.386388
Escherichia/Shigella	Sneathia	-0.73822	0.00109325	16	0.0389353
Escherichia/Shigella	Sphingomonas	0.5	0.117307	11	0.386388
Escherichia/Shigella	Staphylococcus	-0.184848	0.493117	16	0.689525
Escherichia/Shigella	Stenotrophomonas	0.237059	0.414485	14	0.602393
Escherichia/Shigella	Streptococcus	-0.167734	0.519906	17	0.71987
Escherichia/Shigella	Sutterella	-0.480384	0.113937	12	0.386388
Escherichia/Shigella	TM7_genera_incertae_sedis	-0.330442	0.294153	12	0.503111
Escherichia/Shigella	Tatlockia	0.3	0.370083	11	0.542817
Escherichia/Shigella	Turicella	-0.449768	0.142367	12	0.386388
Escherichia/Shigella	Ureaplasma	-0.567148	0.0274643	15	0.218147
Escherichia/Shigella	Varibaculum	-0.1	0.769875	11	0.97145
Escherichia/Shigella	Veillonella	-0.638213	0.00780395	16	0.110629
Escherichia/Shigella	Yersinia	-0.17346	0.5709	13	0.767123
Escherichia/Shigella	Zimmermannella	-0.5	0.117307	11	0.386388
Facklamia	Acetivibrio	-0.866025	0.333333	3	0.503111
Facklamia	Achromobacter	-0.866025	0.333333	3	0.503111
Facklamia	Acinetobacter	-0.866025	0.333333	3	0.503111
Facklamia	Actinobaculum	1	1	2	1
Facklamia	Actinomyces	0.316228	0.683772	4	0.887012
Facklamia	Aerococcus	-0.694106	0.0259586	10	0.216067
Facklamia	Aeromonas	-0.507093	0.304559	6	0.503111
Facklamia	Anaerococcus	0.35465	0.314638	10	0.503111
Facklamia	Arcanobacterium	-0.866025	0.333333	3	0.503111
Facklamia	Atopobium	-0.75724	0.0486907	7	0.306968
Facklamia	Bacillus	-0.866025	0.333333	3	0.503111
Facklamia	Campylobacter	-0.860309	0.0613438	5	0.345669
Facklamia	Chelatococcus	-0.866025	0.333333	3	0.503111
Facklamia	Chryseobacterium	0.5	1	3	1
Facklamia	Citrobacter	-0.866025	0.333333	3	0.503111
Facklamia	Clostridium	-0.866025	0.333333	3	0.503111
Facklamia	Comamonas	-0.866025	0.333333	3	0.503111
Facklamia	Corynebacterium	0.205666	0.428411	17	0.618047
Facklamia	Delftia	-0.277678	0.336454	14	0.505128
Facklamia	Dialister	-0.479257	0.191767	9	0.416469
Facklamia	Dorea	-0.866025	0.333333	3	0.503111
Facklamia	Enterococcus	-0.447214	0.450185	5	0.636481
Facklamia	Eremococcus	-1	1	2	1
Facklamia	Escherichia/Shigella	-0.625463	0.0222401	13	0.207051
Facklamia	Facklamia	1	1	2	1
Facklamia	Fastidiosipila	-0.866025	0.333333	3	0.503111
Facklamia	Finegoldia	-0.888889	0.111111	4	0.386388
Facklamia	Flavobacterium	-0.447214	0.450185	5	0.636481
Facklamia	Fusobacterium	-0.737865	0.262135	4	0.472679
Facklamia	Gardnerella	-0.7219	0.0280927	9	0.218147
Facklamia	Gemella	-0.7219	0.0280927	9	0.218147
Facklamia	Gp4	-0.866025	0.333333	3	0.503111
Facklamia	Granulicatella	-0.860309	0.0613438	5	0.345669
Facklamia	Haemophilus	0.5	1	3	1
Facklamia	Howardella	-0.866025	0.333333	3	0.503111
Facklamia	Hymenobacter	-0.866025	0.333333	3	0.503111
Facklamia	Janthinobacterium	-0.866025	0.333333	3	0.503111
Facklamia	Lactobacillus	-0.786567	0.0358969	7	0.244464
Facklamia	Megasphaera	-0.866025	0.333333	3	0.503111
Facklamia	Methylibium	-0.866025	0.333333	3	0.503111
Facklamia	Methylobacterium	-0.866025	0.333333	3	0.503111
Facklamia	Morganella	-0.888889	0.111111	4	0.386388
Facklamia	Mycoplasma	-0.757245	0.0295687	8	0.22481
Facklamia	Neisseria	-0.5	1	3	1
Facklamia	Ochrobactrum	-0.782624	0.117614	5	0.386388
Facklamia	Parvimonas	-0.786567	0.0358969	7	0.244464
Facklamia	Pedobacter	-0.545545	0.161938	8	0.393003
Facklamia	Peptoniphilus	0.5	1	3	1
Facklamia	Peptostreptococcus	-0.866025	0.333333	3	0.503111
Facklamia	Porphyromonas	-0.210819	0.789181	4	0.989926
Facklamia	Prevotella	-0.660716	0.0268863	11	0.218147
Facklamia	Propionibacterium	-0.375635	0.205922	13	0.416469
Facklamia	Propionimicrobium	-0.888889	0.111111	4	0.386388
Facklamia	Pseudochrobactrum	-0.860309	0.0613438	5	0.345669
Facklamia	Pseudomonas	-0.532181	0.0748984	12	0.386388
Facklamia	Rothia	-0.866025	0.333333	3	0.503111
Facklamia	Serratia	-0.823193	0.0441274	6	0.282393
Facklamia	Simplicispira	-0.866025	0.333333	3	0.503111
Facklamia	Sneathia	-0.694106	0.0259586	10	0.216067
Facklamia	Sphingomonas	-0.866025	0.333333	3	0.503111
Facklamia	Staphylococcus	0.175292	0.60618	11	0.806868
Facklamia	Stenotrophomonas	-0.319505	0.401969	9	0.585874
Facklamia	Streptococcus	-0.094388	0.782514	11	0.984472
Facklamia	Sutterella	1	1	2	1
Facklamia	TM7_genera_incertae_sedis	-0.210819	0.789181	4	0.989926
Facklamia	Tatlockia	-0.866025	0.333333	3	0.503111
Facklamia	Turicella	-0.860309	0.0613438	5	0.345669
Facklamia	Ureaplasma	-0.752669	0.0311553	8	0.228025
Facklamia	Varibaculum	-0.866025	0.333333	3	0.503111
Facklamia	Veillonella	-0.7219	0.0280927	9	0.218147
Facklamia	Yersinia	-0.752669	0.0311553	8	0.228025
Facklamia	Zimmermannella	-0.866025	0.333333	3	0.503111
Fastidiosipila	Acetivibrio	-1	1	2	1
Fastidiosipila	Achromobacter	-1	1	2	1
Fastidiosipila	Acinetobacter	-1	1	2	1
Fastidiosipila	Actinobaculum	-1	1	2	1
Fastidiosipila	Actinomyces	-0.774597	0.225403	4	0.416469
Fastidiosipila	Aerococcus	-0.547723	0.12687	9	0.386388
Fastidiosipila	Aeromonas	-0.654654	0.158302	6	0.386388
Fastidiosipila	Anaerococcus	-0.290129	0.41612	10	0.602706
Fastidiosipila	Arcanobacterium	-1	1	2	1
Fastidiosipila	Atopobium	-0.130931	0.804726	6	1
Fastidiosipila	Bacillus	-1	1	2	1
Fastidiosipila	Campylobacter	0.866025	0.333333	3	0.503111
Fastidiosipila	Chelatococcus	-1	1	2	1
Fastidiosipila	Chryseobacterium	-0.774597	0.225403	4	0.416469
Fastidiosipila	Citrobacter	-1	1	2	1
Fastidiosipila	Clostridium	-1	1	2	1
Fastidiosipila	Comamonas	-1	1	2	1
Fastidiosipila	Corynebacterium	-0.39736	0.102495	18	0.386388
Fastidiosipila	Delftia	-0.447214	0.108864	14	0.386388
Fastidiosipila	Dialister	0.57735	0.133975	8	0.386388
Fastidiosipila	Dorea	-1	1	2	1
Fastidiosipila	Enterococcus	-0.707107	0.18169	5	0.408262
Fastidiosipila	Eremococcus	-1	1	2	1
Fastidiosipila	Escherichia/Shigella	-0.480384	0.113937	12	0.386388
Fastidiosipila	Facklamia	-0.866025	0.333333	3	0.503111
Fastidiosipila	Fastidiosipila	NA	NA	1	NA
Fastidiosipila	Finegoldia	-0.866025	0.333333	3	0.503111
Fastidiosipila	Flavobacterium	-0.654654	0.158302	6	0.386388
Fastidiosipila	Fusobacterium	-0.774597	0.225403	4	0.416469
Fastidiosipila	Gardnerella	-0.57735	0.133975	8	0.386388
Fastidiosipila	Gemella	0	1	7	1
Fastidiosipila	Gp4	-1	1	2	1
Fastidiosipila	Granulicatella	0.866025	0.333333	3	0.503111
Fastidiosipila	Haemophilus	-0.866025	0.333333	3	0.503111
Fastidiosipila	Howardella	NA	NA	1	NA
Fastidiosipila	Hymenobacter	-1	1	2	1
Fastidiosipila	Janthinobacterium	-1	1	2	1
Fastidiosipila	Lactobacillus	-0.654654	0.158302	6	0.386388
Fastidiosipila	Megasphaera	-1	1	2	1
Fastidiosipila	Methylibium	-1	1	2	1
Fastidiosipila	Methylobacterium	-1	1	2	1
Fastidiosipila	Morganella	-0.866025	0.333333	3	0.503111
Fastidiosipila	Mycoplasma	-0.265684	0.61085	6	0.810965
Fastidiosipila	Neisseria	-0.866025	0.333333	3	0.503111
Fastidiosipila	Ochrobactrum	-0.654654	0.158302	6	0.386388
Fastidiosipila	Parvimonas	0.353553	0.559404	5	0.753266
Fastidiosipila	Pedobacter	-0.57735	0.133975	8	0.386388
Fastidiosipila	Peptoniphilus	-0.866025	0.333333	3	0.503111
Fastidiosipila	Peptostreptococcus	NA	NA	1	NA
Fastidiosipila	Porphyromonas	0.774597	0.225403	4	0.416469
Fastidiosipila	Prevotella	0.406181	0.244129	10	0.446532
Fastidiosipila	Propionibacterium	-0.46291	0.111173	13	0.386388
Fastidiosipila	Propionimicrobium	-0.866025	0.333333	3	0.503111
Fastidiosipila	Pseudochrobactrum	-0.774597	0.225403	4	0.416469
Fastidiosipila	Pseudomonas	-0.480384	0.113937	12	0.386388
Fastidiosipila	Rothia	-1	1	2	1
Fastidiosipila	Serratia	-0.707107	0.18169	5	0.408262
Fastidiosipila	Simplicispira	-1	1	2	1
Fastidiosipila	Sneathia	0.0824786	0.846053	8	1
Fastidiosipila	Sphingomonas	-1	1	2	1
Fastidiosipila	Staphylococcus	-0.480384	0.113937	12	0.386388
Fastidiosipila	Stenotrophomonas	-0.522233	0.121503	10	0.386388
Fastidiosipila	Streptococcus	0.1	0.769875	11	0.97145
Fastidiosipila	Sutterella	-1	1	2	1
Fastidiosipila	TM7_genera_incertae_sedis	-0.774597	0.225403	4	0.416469
Fastidiosipila	Tatlockia	-1	1	2	1
Fastidiosipila	Turicella	-0.774597	0.225403	4	0.416469
Fastidiosipila	Ureaplasma	-0.612372	0.143811	7	0.386388
Fastidiosipila	Varibaculum	-1	1	2	1
Fastidiosipila	Veillonella	0	1	7	1
Fastidiosipila	Yersinia	-0.612372	0.143811	7	0.386388
Fastidiosipila	Zimmermannella	-1	1	2	1
Finegoldia	Acetivibrio	-0.866025	0.333333	3	0.503111
Finegoldia	Achromobacter	-0.866025	0.333333	3	0.503111
Finegoldia	Acinetobacter	-0.866025	0.333333	3	0.503111
Finegoldia	Actinobaculum	-0.866025	0.333333	3	0.503111
Finegoldia	Actinomyces	-0.210819	0.789181	4	0.989926
Finegoldia	Aerococcus	-0.63901	0.0639241	9	0.357835
Finegoldia	Aeromonas	-0.786567	0.0358969	7	0.244464
Finegoldia	Anaerococcus	-0.3371	0.310699	11	0.503111
Finegoldia	Arcanobacterium	-0.866025	0.333333	3	0.503111
Finegoldia	Atopobium	-0.752669	0.0311553	8	0.228025
Finegoldia	Bacillus	-0.866025	0.333333	3	0.503111
Finegoldia	Campylobacter	-0.860309	0.0613438	5	0.345669
Finegoldia	Chelatococcus	1	1	2	1
Finegoldia	Chryseobacterium	-0.210819	0.789181	4	0.989926
Finegoldia	Citrobacter	-0.866025	0.333333	3	0.503111
Finegoldia	Clostridium	-0.866025	0.333333	3	0.503111
Finegoldia	Comamonas	-0.866025	0.333333	3	0.503111
Finegoldia	Corynebacterium	0.183787	0.480124	17	0.673946
Finegoldia	Delftia	-0.331771	0.246524	14	0.450589
Finegoldia	Dialister	-0.730297	0.0254636	9	0.216067
Finegoldia	Dorea	-0.866025	0.333333	3	0.503111
Finegoldia	Enterococcus	-0.823193	0.0441274	6	0.282393
Finegoldia	Eremococcus	-0.866025	0.333333	3	0.503111
Finegoldia	Escherichia/Shigella	-0.0107511	0.973546	12	1
Finegoldia	Facklamia	-0.888889	0.111111	4	0.386388
Finegoldia	Fastidiosipila	-0.866025	0.333333	3	0.503111
Finegoldia	Finegoldia	1	1	2	1
Finegoldia	Flavobacterium	-0.540899	0.267778	6	0.479552
Finegoldia	Fusobacterium	-0.860309	0.0613438	5	0.345669
Finegoldia	Gardnerella	-0.545545	0.161938	8	0.393003
Finegoldia	Gemella	-0.7219	0.0280927	9	0.218147
Finegoldia	Gp4	-0.866025	0.333333	3	0.503111
Finegoldia	Granulicatella	-0.948683	0.0513167	4	0.318014
Finegoldia	Haemophilus	-0.888889	0.111111	4	0.386388
Finegoldia	Howardella	-0.866025	0.333333	3	0.503111
Finegoldia	Hymenobacter	-0.866025	0.333333	3	0.503111
Finegoldia	Janthinobacterium	-0.866025	0.333333	3	0.503111
Finegoldia	Lactobacillus	-0.676123	0.140357	6	0.386388
Finegoldia	Megasphaera	-0.866025	0.333333	3	0.503111
Finegoldia	Methylibium	-0.866025	0.333333	3	0.503111
Finegoldia	Methylobacterium	-0.866025	0.333333	3	0.503111
Finegoldia	Morganella	-0.888889	0.111111	4	0.386388
Finegoldia	Mycoplasma	-0.757245	0.0295687	8	0.22481
Finegoldia	Neisseria	-0.888889	0.111111	4	0.386388
Finegoldia	Ochrobactrum	-0.786567	0.0358969	7	0.244464
Finegoldia	Parvimonas	-0.786567	0.0358969	7	0.244464
Finegoldia	Pedobacter	-0.171457	0.684763	8	0.887012
Finegoldia	Peptoniphilus	-1	0.333333	3	0.503111
Finegoldia	Peptostreptococcus	-0.866025	0.333333	3	0.503111
Finegoldia	Porphyromonas	-0.447214	0.450185	5	0.636481
Finegoldia	Prevotella	-0.33735	0.340451	10	0.510526
Finegoldia	Propionibacterium	-0.0698857	0.820531	13	1
Finegoldia	Propionimicrobium	-0.888889	0.111111	4	0.386388
Finegoldia	Pseudochrobactrum	-0.860309	0.0613438	5	0.345669
Finegoldia	Pseudomonas	-0.290281	0.36005	12	0.53707
Finegoldia	Rothia	-0.866025	0.333333	3	0.503111
Finegoldia	Serratia	-0.823193	0.0441274	6	0.282393
Finegoldia	Simplicispira	-0.866025	0.333333	3	0.503111
Finegoldia	Sneathia	-0.456435	0.216838	9	0.416469
Finegoldia	Sphingomonas	-0.866025	0.333333	3	0.503111
Finegoldia	Staphylococcus	-0.532181	0.0748984	12	0.386388
Finegoldia	Stenotrophomonas	-0.30275	0.395171	10	0.576626
Finegoldia	Streptococcus	0.256196	0.447002	11	0.6348
Finegoldia	Sutterella	-0.866025	0.333333	3	0.503111
Finegoldia	TM7_genera_incertae_sedis	-0.860309	0.0613438	5	0.345669
Finegoldia	Tatlockia	-0.866025	0.333333	3	0.503111
Finegoldia	Turicella	-0.632456	0.367544	4	0.54253
Finegoldia	Ureaplasma	-0.400892	0.372769	7	0.545814
Finegoldia	Varibaculum	-0.866025	0.333333	3	0.503111
Finegoldia	Veillonella	-0.109109	0.797039	8	0.997816
Finegoldia	Yersinia	-0.752669	0.0311553	8	0.228025
Finegoldia	Zimmermannella	-0.866025	0.333333	3	0.503111
Flavobacterium	Acetivibrio	-0.654654	0.158302	6	0.386388
Flavobacterium	Achromobacter	-0.654654	0.158302	6	0.386388
Flavobacterium	Acinetobacter	-0.654654	0.158302	6	0.386388
Flavobacterium	Actinobaculum	0	1	5	1
Flavobacterium	Actinomyces	-0.27323	0.600355	6	0.801207
Flavobacterium	Aerococcus	-0.837751	0.000350369	13	0.0258425
Flavobacterium	Aeromonas	-0.3	0.470339	8	0.662401
Flavobacterium	Anaerococcus	-0.42836	0.144191	13	0.386388
Flavobacterium	Arcanobacterium	-0.654654	0.158302	6	0.386388
Flavobacterium	Atopobium	-0.833797	0.00271758	10	0.0612538
Flavobacterium	Bacillus	-0.654654	0.158302	6	0.386388
Flavobacterium	Campylobacter	-0.838525	0.00929216	8	0.111901
Flavobacterium	Chelatococcus	-0.353553	0.559404	5	0.753266
Flavobacterium	Chryseobacterium	-0.564288	0.321723	5	0.503111
Flavobacterium	Citrobacter	-0.654654	0.158302	6	0.386388
Flavobacterium	Clostridium	-0.654654	0.158302	6	0.386388
Flavobacterium	Comamonas	0.353553	0.559404	5	0.753266
Flavobacterium	Corynebacterium	0.465306	0.0598147	17	0.345669
Flavobacterium	Delftia	0.35603	0.211525	14	0.416469
Flavobacterium	Dialister	-0.738235	0.00611392	12	0.0985263
Flavobacterium	Dorea	-0.654654	0.158302	6	0.386388
Flavobacterium	Enterococcus	-0.675838	0.0657968	8	0.365905
Flavobacterium	Eremococcus	-0.707107	0.18169	5	0.408262
Flavobacterium	Escherichia/Shigella	-0.239261	0.410033	14	0.596603
Flavobacterium	Facklamia	-0.447214	0.450185	5	0.636481
Flavobacterium	Fastidiosipila	-0.654654	0.158302	6	0.386388
Flavobacterium	Finegoldia	-0.540899	0.267778	6	0.479552
Flavobacterium	Flavobacterium	1	0.0166667	5	0.168452
Flavobacterium	Fusobacterium	-0.695837	0.0825125	7	0.386388
Flavobacterium	Gardnerella	-0.849013	0.000476874	12	0.0258425
Flavobacterium	Gemella	-0.849013	0.000476874	12	0.0258425
Flavobacterium	Gp4	-0.654654	0.158302	6	0.386388
Flavobacterium	Granulicatella	-0.838525	0.00929216	8	0.111901
Flavobacterium	Haemophilus	-0.304256	0.557699	6	0.753266
Flavobacterium	Howardella	-0.654654	0.158302	6	0.386388
Flavobacterium	Hymenobacter	-0.654654	0.158302	6	0.386388
Flavobacterium	Janthinobacterium	-0.654654	0.158302	6	0.386388
Flavobacterium	Lactobacillus	-0.862069	0.00133619	10	0.0400387
Flavobacterium	Megasphaera	-0.654654	0.158302	6	0.386388
Flavobacterium	Methylibium	-0.654654	0.158302	6	0.386388
Flavobacterium	Methylobacterium	-0.654654	0.158302	6	0.386388
Flavobacterium	Morganella	-0.0676123	0.898736	6	1
Flavobacterium	Mycoplasma	-0.859947	0.000685949	11	0.0313962
Flavobacterium	Neisseria	-0.507093	0.304559	6	0.503111
Flavobacterium	Ochrobactrum	-0.454545	0.305521	7	0.503111
Flavobacterium	Parvimonas	-0.862069	0.00133619	10	0.0400387
Flavobacterium	Pedobacter	-0.0349615	0.92885	9	1
Flavobacterium	Peptoniphilus	-0.304256	0.557699	6	0.753266
Flavobacterium	Peptostreptococcus	-0.654654	0.158302	6	0.386388
Flavobacterium	Porphyromonas	-0.753702	0.0835233	6	0.386388
Flavobacterium	Prevotella	-0.768528	0.00214471	13	0.0510522
Flavobacterium	Propionibacterium	-0.0846182	0.773646	14	0.974398
Flavobacterium	Propionimicrobium	-0.786567	0.0358969	7	0.244464
Flavobacterium	Pseudochrobactrum	-0.838525	0.00929216	8	0.111901
Flavobacterium	Pseudomonas	0.046788	0.885193	12	1
[truncated: 3,185 more rows]
